# Supplementary material for: A highly recurrent RPS27 5'UTR mutation in melanoma
Source: Oncotarget. 2014 Jun 1;5(10):2912–7. doi: 10.18632/oncotarget.2048 (PMC4102779; doi:10.18632/oncotarget.2048)
Supplement: Supplementary file 2 [file oncotarget-05-2912-s002.xlsx]

## Sheet: Supp Table 2
Supplementary Table 2: Recurrent mutations occuring in at least 4 samples
*Previously described recurrent hotspots in melanoma.
count_of_samples_with_mutation	Screened with Sequenom	Associated Gene Name	Ensembl_Gene_ID	Ensembl_Transcript_ID	Chromosome:Position	Left_flanking	Ref_allele	Var_allele	Right_flanking	mutation type	Consequence	cDNA_position	CDS_position	Protein_position	Amino_acids	Codons	Existing_variation	DISTANCE	VEP_output
131	No	BRAF*	ENSG00000157764	ENST00000479537	chr7:140453136	C	A	T	C	T>A/A>T	missense_variant	83	83	28	V/E	gTg/gAg		,T	CSQ=T|ENSG00000157764|ENST00000479537|Transcript|missense_variant&NMD_transcript_variant|83|83|28|V/E|gTg/gAg||,T|ENSG00000157764|ENST00000288602|Transcript|missense_variant|1860|1799|600|V/E|gTg/gAg||,T|ENSG00000157764|ENST00000496384|Transcript|missense_variant|622|623|208|V/E|gTg/gAg||,T|ENSG00000157764|ENST00000497784|Transcript|3_prime_UTR_variant&NMD_transcript_variant|1834||||||
27	No	NRAS*	ENSG00000213281	ENST00000369535	chr1:115256529	T	T	C	G	T>C/A>G	missense_variant	436	182	61	Q/R	cAa/cGa		,C	CSQ=C|ENSG00000009307|ENST00000483407|Transcript|downstream_gene_variant|||||||3894,C|ENSG00000009307|ENST00000369530|Transcript|downstream_gene_variant|||||||3404,C|ENSG00000009307|ENST00000261443|Transcript|downstream_gene_variant|||||||3387,C|ENSG00000213281|ENST00000369535|Transcript|missense_variant|436|182|61|Q/R|cAa/cGa||,C|ENSG00000009307|ENST00000358528|Transcript|downstream_gene_variant…
13	Yes	NRAS*	ENSG00000213281	ENST00000369535	chr1:115256530	T	G	T	T	C>A/G>T	missense_variant	435	181	61	Q/K	Caa/Aaa		,T	CSQ=T|ENSG00000009307|ENST00000483407|Transcript|downstream_gene_variant|||||||3893,T|ENSG00000009307|ENST00000369530|Transcript|downstream_gene_variant|||||||3403,T|ENSG00000009307|ENST00000261443|Transcript|downstream_gene_variant|||||||3386,T|ENSG00000213281|ENST00000369535|Transcript|missense_variant|435|181|61|Q/K|Caa/Aaa||,T|ENSG00000009307|ENST00000358528|Transcript|downstream_gene_variant…
12	Yes	RAC1*	ENSG00000136238	ENST00000356142	chr7:6426892	T	C	T	C	C>T/G>A	missense_variant	282	85	29	P/S	Cct/Tct		,T	CSQ=T|ENSG00000136238|ENST00000356142|Transcript|missense_variant|282|85|29|P/S|Cct/Tct||,T|ENSG00000136238|ENST00000488373|Transcript|non_coding_exon_variant&nc_transcript_variant|316||||||,T|ENSG00000136238|ENST00000497741|Transcript|upstream_gene_variant|||||||4197,T|ENSG00000136238|ENST00000348035|Transcript|missense_variant|298|85|29|P/S|Cct/Tct||
10	Yes	ISX	ENSG00000175329	ENST00000308700	chr22:35478537	T	C	T	G	C>T/G>A	missense_variant	1208	256	86	R/C	Cgt/Tgt		,T	CSQ=T|ENSG00000175329|ENST00000308700|Transcript|missense_variant|1208|256|86|R/C|Cgt/Tgt||,T|ENSG00000175329|ENST00000404699|Transcript|missense_variant|919|256|86|R/C|Cgt/Tgt||
8	Yes	ADCYAP1R1	ENSG00000078549	ENST00000409363	chr7:31146129	C	G	A	A	C>T/G>A	missense_variant	1398	1175	392	R/Q	cGa/cAa		,A	CSQ=A|ENSG00000078549|ENST00000381667|Transcript|3_prime_UTR_variant|1646||||||,A|ENSG00000078549|ENST00000409363|Transcript|missense_variant|1398|1175|392|R/Q|cGa/cAa||,A|ENSG00000078549|ENST00000409489|Transcript|missense_variant|1432|1406|469|R/Q|cGa/cAa||,A|ENSG00000078549|ENST00000304166|Transcript|missense_variant|1527|1238|413|R/Q|cGa/cAa||,A|ENSG00000078549|ENST00000396211|Transcript|miss…
8	Yes	CDH6	ENSG00000113361	ENST00000514738	chr5:31317540	T	C	T	G	C>T/G>A	missense_variant	1836	1406	469	S/L	tCg/tTg		,T	CSQ=T|ENSG00000113361|ENST00000514738|Transcript|missense_variant|1836|1406|469|S/L|tCg/tTg||,T|ENSG00000113361|ENST00000265071|Transcript|missense_variant|1836|1571|524|S/L|tCg/tTg||,T|ENSG00000113361|ENST00000504835|Transcript|non_coding_exon_variant&nc_transcript_variant|139||||||
8	Yes	CHCHD2	ENSG00000106153	ENST00000395422	chr7:56174183	A	G	A	A	C>T/G>A	5_prime_UTR_variant	87						,A	CSQ=A|ENSG00000106153|ENST00000395422|Transcript|5_prime_UTR_variant|87||||||,A|ENSG00000106153|ENST00000473095|Transcript|upstream_gene_variant|||||||59
7	Yes	DBC1	ENSG00000078725	ENST00000265922	chr9:121929759	T	C	T	G	C>T/G>A	missense_variant	2345	1889	630	R/Q	cGa/cAa		,T	CSQ=T|ENSG00000078725|ENST00000265922|Transcript|missense_variant|2345|1889|630|R/Q|cGa/cAa||,T|ENSG00000078725|ENST00000482797|Transcript|intron_variant&nc_transcript_variant|||||||,T|ENSG00000078725|ENST00000373969|Transcript|missense_variant|2355|1889|630|R/Q|cGa/cAa||
7	Yes	GRID2	ENSG00000152208	ENST00000282020	chr4:94344033	C	G	A	A	C>T/G>A	missense_variant	1717	1459	487	E/K	Gaa/Aaa		,A	CSQ=A|ENSG00000152208|ENST00000282020|Transcript|missense_variant|1717|1459|487|E/K|Gaa/Aaa||,A|ENSG00000152208|ENST00000510992|Transcript|missense_variant|1174|1174|392|E/K|Gaa/Aaa||
7	Yes	NOTCH2	ENSG00000134250	ENST00000538680	chr1:120612002	C	CGG	-	G	na	frameshift_variant	67-68	67-68	23				,-	CSQ=-|ENSG00000134250|ENST00000538680|Transcript|frameshift_variant&splice_region_variant&feature_truncation|67-68|67-68|23||||,-|ENSG00000134250|ENST00000256646|Transcript|frameshift_variant&feature_truncation|237-238|17-18|6||||
6	Yes	ARHGAP29	ENSG00000137962	ENST00000552844	chr1:94645489	C	G	A	A	C>T/G>A	stop_gained	2361	2272	758	R/*	Cga/Tga		,A	CSQ=A|ENSG00000137962|ENST00000552844|Transcript|stop_gained&NMD_transcript_variant|2361|2272|758|R/*|Cga/Tga||,A|ENSG00000137962|ENST00000482481|Transcript|non_coding_exon_variant&nc_transcript_variant|6848||||||,A|ENSG00000137962|ENST00000260526|Transcript|stop_gained|2455|2272|758|R/*|Cga/Tga||
6	Yes	C1orf150	ENSG00000169224	ENST00000526896	chr1:247712498	G	G	A	A	C>T/G>A	missense_variant	286	5	2	G/E	gGa/gAa		,A	CSQ=A|ENSG00000169224|ENST00000527084|Transcript|intron_variant|||||||,A|ENSG00000169224|ENST00000527541|Transcript|intron_variant|||||||,A|ENSG00000169224|ENST00000526896|Transcript|missense_variant|286|5|2|G/E|gGa/gAa||,A|ENSG00000169224|ENST00000366489|Transcript|missense_variant|381|5|2|G/E|gGa/gAa||,A|ENSG00000169224|ENST00000463359|Transcript|intron_variant|||||||,A|ENSG00000169224|ENST0000…
6	Yes	C6	ENSG00000039537	ENST00000263413	chr5:41199882	C	G	A	A	C>T/G>A	missense_variant	698	433	145	R/C	Cgc/Tgc		,A	CSQ=A|ENSG00000039537|ENST00000433294|Transcript|downstream_gene_variant|||||||3358,A|ENSG00000039537|ENST00000263413|Transcript|missense_variant|698|433|145|R/C|Cgc/Tgc||,A|ENSG00000039537|ENST00000417809|Transcript|downstream_gene_variant|||||||33,A|ENSG00000039537|ENST00000337836|Transcript|missense_variant|588|433|145|R/C|Cgc/Tgc||
6	Yes	KCNB2	ENSG00000182674	ENST00000523207	chr8:73850273	T	C	T	A	C>T/G>A	missense_variant	3271	2683	895	H/Y	Cat/Tat			CSQ=T|ENSG00000182674|ENST00000523207|Transcript|missense_variant|3271|2683|895|H/Y|Cat/Tat||
6	Yes	OR4N2	ENSG00000176294	ENST00000557677	chr14:20295729	G	G	A	A	C>T/G>A	missense_variant	206	122	41	G/E	gGa/gAa		,A	CSQ=A|ENSG00000176294|ENST00000557677|Transcript|missense_variant|206|122|41|G/E|gGa/gAa||,A|ENSG00000176294|ENST00000315947|Transcript|missense_variant|122|122|41|G/E|gGa/gAa||,A|ENSG00000176294|ENST00000568211|Transcript|missense_variant|122|122|41|G/E|gGa/gAa||,A|ENSG00000176294|ENST00000557414|Transcript|downstream_gene_variant|||||||57
6	Yes	PCDH15	ENSG00000150275	ENST00000437009	chr10:55583112	G	G	A	A	C>T/G>A	synonymous_variant	4562	4167	1389	F	ttC/ttT		,A	CSQ=A|ENSG00000150275|ENST00000437009|Transcript|synonymous_variant|4562|4167|1389|F|ttC/ttT||,A|ENSG00000150275|ENST00000395433|Transcript|synonymous_variant|4700|4305|1435|F|ttC/ttT||,A|ENSG00000150275|ENST00000395445|Transcript|intron_variant|||||||,A|ENSG00000150275|ENST00000320301|Transcript|synonymous_variant|4769|4374|1458|F|ttC/ttT||,A|ENSG00000150275|ENST00000448885|Transcript|3_prime_UT…
6	Yes	PPP6C*	ENSG00000119414	ENST00000373547	chr9:127912080	C	G	A	A	C>T/G>A	missense_variant	890	790	264	R/C	Cgt/Tgt		,A	CSQ=A|ENSG00000119414|ENST00000373547|Transcript|missense_variant|890|790|264|R/C|Cgt/Tgt||,A|ENSG00000119414|ENST00000415905|Transcript|missense_variant|945|724|242|R/C|Cgt/Tgt||,A|ENSG00000232630|ENST00000430496|Transcript|upstream_gene_variant|||||||852,A|ENSG00000119414|ENST00000456642|Transcript|downstream_gene_variant|||||||4153,A|ENSG00000119414|ENST00000373546|Transcript|missense_variant|…
6	Yes	STK19	ENSG00000204344	ENST00000375331	chr6:31940123	A	G	A	A	C>T/G>A	missense_variant	431	265	89	D/N	Gac/Aac		,A	CSQ=A|ENSG00000204348|ENST00000495340|Transcript|upstream_gene_variant|||||||1423,A|ENSG00000204348|ENST00000473976|Transcript|upstream_gene_variant|||||||251,A|ENSG00000204351|ENST00000544581|Transcript|downstream_gene_variant|||||||2598,A|ENSG00000204351|ENST00000491994|Transcript|downstream_gene_variant|||||||2595,A|ENSG00000204348|ENST00000492946|Transcript|upstream_gene_variant|||||||184,A|E…
6	Yes	TP53	ENSG00000141510	ENST00000413465	chr17:7578212	C	G	A	A	C>T/G>A	stop_gained	637	637	213	R/*	Cga/Tga		,A	CSQ=A|ENSG00000141510|ENST00000504937|Transcript|non_coding_exon_variant&nc_transcript_variant|519||||||,A|ENSG00000141510|ENST00000508793|Transcript|downstream_gene_variant|||||||222,A|ENSG00000141510|ENST00000505014|Transcript|non_coding_exon_variant&nc_transcript_variant|893||||||,A|ENSG00000141510|ENST00000504290|Transcript|non_coding_exon_variant&nc_transcript_variant|519||||||,A|ENSG0000014…
6	Yes	UMPS	ENSG00000114491	ENST00000232607	chr3:124449234	A	G	A	A	C>T/G>A	5_prime_UTR_variant	22						,A	CSQ=A|ENSG00000114491|ENST00000474588|Transcript|upstream_gene_variant|||||||65,A|ENSG00000114491|ENST00000462091|Transcript|upstream_gene_variant|||||||46,A|ENSG00000260391|ENST00000568966|Transcript|downstream_gene_variant|||||||4066,A|ENSG00000114491|ENST00000479719|Transcript|upstream_gene_variant|||||||65,A|ENSG00000114491|ENST00000536109|Transcript|upstream_gene_variant|||||||65,A|ENSG00000…
5	Yes	ADAM2	ENSG00000104755	ENST00000521880	chr8:39604026	T	C	T	C	C>T/G>A	synonymous_variant	1992	1950	650	R	agG/agA		,T	CSQ=T|ENSG00000104755|ENST00000521880|Transcript|synonymous_variant|1992|1950|650|R|agG/agA||,T|ENSG00000104755|ENST00000265708|Transcript|synonymous_variant|2243|2139|713|R|agG/agA||,T|ENSG00000104755|ENST00000347580|Transcript|synonymous_variant|2106|2082|694|R|agG/agA||,T|ENSG00000104755|ENST00000379853|Transcript|synonymous_variant|1696|1671|557|R|agG/agA||
5	Yes	ADAMTS18	ENSG00000140873	ENST00000282849	chr16:77401601	T	C	T	G	C>T/G>A	missense_variant	934	515	172	R/Q	cGa/cAa		,T	CSQ=T|ENSG00000140873|ENST00000282849|Transcript|missense_variant|934|515|172|R/Q|cGa/cAa||,T|ENSG00000140873|ENST00000564369|Transcript|non_coding_exon_variant&nc_transcript_variant|441||||||,T|ENSG00000140873|ENST00000562345|Transcript|intron_variant|||||||,T|ENSG00000140873|ENST00000569309|Transcript|non_coding_exon_variant&nc_transcript_variant|566||||||,T|ENSG00000140873|ENST00000449265|Tran…
5	Yes	APOB	ENSG00000084674	ENST00000233242	chr2:21236086	C	G	A	A	C>T/G>A	missense_variant	4290	4162	1388	R/C	Cgt/Tgt		,A	CSQ=A|ENSG00000084674|ENST00000233242|Transcript|missense_variant|4290|4162|1388|R/C|Cgt/Tgt||,A|ENSG00000084674|ENST00000535079|Transcript|missense_variant|4162|4162|1388|R/C|Cgt/Tgt||
5	Yes	ASTN1	ENSG00000152092	ENST00000367654	chr1:176983946	T	C	T	G	C>T/G>A	missense_variant	1542	1528	510	E/K	Gaa/Aaa		,T	CSQ=T|ENSG00000152092|ENST00000367654|Transcript|missense_variant|1542|1528|510|E/K|Gaa/Aaa||,T|ENSG00000152092|ENST00000424564|Transcript|missense_variant|1511|1504|502|E/K|Gaa/Aaa||,T|ENSG00000152092|ENST00000541808|Transcript|missense_variant|1682|1504|502|E/K|Gaa/Aaa||,T|ENSG00000152092|ENST00000473640|Transcript|non_coding_exon_variant&nc_transcript_variant|648||||||,T|ENSG00000152092|ENST00…
5	Yes	BCL2L12*	ENSG00000126453	ENST00000246785	chr19:50169131	T	C	T	C	C>T/G>A	synonymous_variant	733	51	17	F	ttC/ttT		,T	CSQ=T|ENSG00000126453|ENST00000246785|Transcript|synonymous_variant|733|51|17|F|ttC/ttT||,T|ENSG00000126456|ENST00000442265|Transcript|upstream_gene_variant|||||||1036,T|ENSG00000126453|ENST00000246784|Transcript|synonymous_variant|51|51|17|F|ttC/ttT||,T|ENSG00000126456|ENST00000377135|Transcript|upstream_gene_variant|||||||1036,T|ENSG00000126456|ENST00000309877|Transcript|upstream_gene_variant||…
5	Yes	C1orf9	ENSG00000094975	ENST00000367723	chr1:172501872	C	G	A	A	C>T/G>A	missense_variant	384	260	87	R/Q	cGa/cAa		,A	CSQ=A|ENSG00000094975|ENST00000367723|Transcript|missense_variant|384|260|87|R/Q|cGa/cAa||,A|ENSG00000094975|ENST00000263688|Transcript|upstream_gene_variant|||||||485
5	Yes	CDH9	ENSG00000113100	ENST00000231021	chr5:26885885	T	C	T	G	C>T/G>A	missense_variant	1893	1720	574	D/N	Gat/Aat		,T	CSQ=T|ENSG00000113100|ENST00000231021|Transcript|missense_variant|1893|1720|574|D/N|Gat/Aat||,T|ENSG00000113100|ENST00000505020|Transcript|non_coding_exon_variant&nc_transcript_variant|736||||||
5	Yes	CDKN2A	ENSG00000147889	ENST00000361570	chr9:21971120	C	G	A	G	C>T/G>A	missense_variant	441	404	135	P/L	cCg/cTg		,A	CSQ=A|ENSG00000147889|ENST00000304494|Transcript|stop_gained|509|238|80|R/*|Cga/Tga||,A|ENSG00000147889|ENST00000380151|Transcript|3_prime_UTR_variant&NMD_transcript_variant|512||||||,A|ENSG00000147889|ENST00000380150|Transcript|non_coding_exon_variant&nc_transcript_variant|212||||||,A|ENSG00000099810|ENST00000404796|Transcript|intron_variant&NMD_transcript_variant|||||||,A|ENSG00000147889|ENST00…
5	Yes	CNTN5	ENSG00000149972	ENST00000279463	chr11:99872807	T	C	T	C	C>T/G>A	missense_variant	919	919	307	P/S	Cct/Tct		,T	CSQ=T|ENSG00000149972|ENST00000279463|Transcript|missense_variant|919|919|307|P/S|Cct/Tct||,T|ENSG00000149972|ENST00000524871|Transcript|missense_variant|1209|919|307|P/S|Cct/Tct||,T|ENSG00000149972|ENST00000528682|Transcript|missense_variant|1070|919|307|P/S|Cct/Tct||,T|ENSG00000149972|ENST00000527185|Transcript|missense_variant|1258|919|307|P/S|Cct/Tct||,T|ENSG00000149972|ENST00000525236|Transc…
5	Yes	CYP7B1	ENSG00000172817	ENST00000310193	chr8:65527679	T	C	T	G	C>T/G>A	missense_variant	1135	961	321	E/K	Gaa/Aaa		,T	CSQ=T|ENSG00000172817|ENST00000310193|Transcript|missense_variant|1135|961|321|E/K|Gaa/Aaa||,T|ENSG00000172817|ENST00000523954|Transcript|non_coding_exon_variant&nc_transcript_variant|235||||||
5	Yes	DNAH5	ENSG00000039139	ENST00000265104	chr5:13753355	T	C	T	G	C>T/G>A	missense_variant	10964	10859	3620	R/Q	cGa/cAa			CSQ=T|ENSG00000039139|ENST00000265104|Transcript|missense_variant|10964|10859|3620|R/Q|cGa/cAa||
5	Yes	DNAJC5B	ENSG00000147570	ENST00000276570	chr8:66963846	C	G	A	A	C>T/G>A	missense_variant	351	64	22	E/K	Gaa/Aaa		,A	CSQ=A|ENSG00000147570|ENST00000276570|Transcript|missense_variant|351|64|22|E/K|Gaa/Aaa||,A|ENSG00000147570|ENST00000524076|Transcript|intron_variant&nc_transcript_variant|||||||,A|ENSG00000147570|ENST00000519330|Transcript|non_coding_exon_variant&nc_transcript_variant|297||||||,A|ENSG00000147570|ENST00000522619|Transcript|missense_variant|216|64|22|E/K|Gaa/Aaa||
5	Yes	FLT1	ENSG00000102755	ENST00000539099	chr13:28980009	T	C	T	A	C>T/G>A	missense_variant	1744	1459	487	E/K	Gaa/Aaa		,T	CSQ=T|ENSG00000102755|ENST00000450836|Transcript|3_prime_UTR_variant|1444||||||,T|ENSG00000102755|ENST00000541531|Transcript|upstream_gene_variant|||||||48,T|ENSG00000102755|ENST00000539099|Transcript|missense_variant|1744|1459|487|E/K|Gaa/Aaa||,T|ENSG00000102755|ENST00000544047|Transcript|upstream_gene_variant|||||||48,T|ENSG00000102755|ENST00000282397|Transcript|missense_variant|1711|1459|487|E…
5	Yes	FREM2	ENSG00000150893	ENST00000280481	chr13:39338470	T	C	T	G	C>T/G>A	missense_variant	5509	5293	1765	R/C	Cgt/Tgt			CSQ=T|ENSG00000150893|ENST00000280481|Transcript|missense_variant|5509|5293|1765|R/C|Cgt/Tgt||
5	Yes	GGT1	ENSG00000100031	ENST00000428855	chr22:25011062	A	C	G	C	C>G/G>C	missense_variant	844	350	117	T/S	aCc/aGc		,G	CSQ=G|ENSG00000100031|ENST00000428855|Transcript|missense_variant|844|350|117|T/S|aCc/aGc||,G|ENSG00000100031|ENST00000445029|Transcript|downstream_gene_variant|||||||281,G|ENSG00000100031|ENST00000412898|Transcript|downstream_gene_variant|||||||244,G|ENSG00000100031|ENST00000400380|Transcript|missense_variant|1018|350|117|T/S|aCc/aGc||,G|ENSG00000100031|ENST00000452551|Transcript|missense_varian…
5	Yes	KLHL13	ENSG00000003096	ENST00000540167	chrX:117043419	T	C	T	C	C>T/G>A	missense_variant	1545	1163	388	G/E	gGa/gAa		,T	CSQ=T|ENSG00000003096|ENST00000540167|Transcript|missense_variant|1545|1163|388|G/E|gGa/gAa||,T|ENSG00000003096|ENST00000469946|Transcript|missense_variant|1260|1058|353|G/E|gGa/gAa||,T|ENSG00000003096|ENST00000371876|Transcript|missense_variant|3480|1058|353|G/E|gGa/gAa||,T|ENSG00000003096|ENST00000539496|Transcript|missense_variant|1220|1220|407|G/E|gGa/gAa||,T|ENSG00000003096|ENST00000371878|T…
5	Yes	LHCGR	ENSG00000138039	ENST00000403273	chr2:48956365	T	C	T	A	C>T/G>A	missense_variant	294	235	79	E/K	Gaa/Aaa		,T	CSQ=T|ENSG00000138039|ENST00000403273|Transcript|missense_variant&splice_region_variant|294|235|79|E/K|Gaa/Aaa||,T|ENSG00000138039|ENST00000405626|Transcript|missense_variant&splice_region_variant|235|235|79|E/K|Gaa/Aaa||,T|ENSG00000068781|ENST00000402114|Transcript|intron_variant|||||||,T|ENSG00000138039|ENST00000428232|Transcript|missense_variant&splice_region_variant|133|133|45|E/K|Gaa/Aaa||,T…
5	Yes	MCTP1	ENSG00000175471	ENST00000505208	chr5:94289029	T	C	T	C	C>T/G>A	missense_variant	357	212	71	G/E	gGa/gAa		,T	CSQ=T|ENSG00000175471|ENST00000505208|Transcript|missense_variant|357|212|71|G/E|gGa/gAa||,T|ENSG00000175471|ENST00000507214|Transcript|missense_variant|158|158|53|G/E|gGa/gAa||,T|ENSG00000175471|ENST00000515393|Transcript|missense_variant|875|875|292|G/E|gGa/gAa||,T|ENSG00000175471|ENST00000510732|Transcript|missense_variant|421|257|86|G/E|gGa/gAa||,T|ENSG00000175471|ENST00000505465|Transcript|m…
5	Yes	MLLT3	ENSG00000171843	ENST00000429426	chr9:20414343	T	A	G	C	T>C/A>G	synonymous_variant	590	492	164	S	agT/agC		,G	CSQ=G|ENSG00000171843|ENST00000468513|Transcript|upstream_gene_variant|||||||2383,G|ENSG00000171843|ENST00000429426|Transcript|synonymous_variant|590|492|164|S|agT/agC||,G|ENSG00000171843|ENST00000475957|Transcript|non_coding_exon_variant&nc_transcript_variant|458||||||,G|ENSG00000171843|ENST00000540751|Transcript|synonymous_variant|815|618|206|S|agT/agC||,G|ENSG00000171843|ENST00000355930|Transc…
5	Yes	NETO1	ENSG00000166342	ENST00000327305	chr18:70526090	T	C	T	C	C>T/G>A	missense_variant	1098	440	147	G/E	gGa/gAa		,T	CSQ=T|ENSG00000166342|ENST00000327305|Transcript|missense_variant|1098|440|147|G/E|gGa/gAa||,T|ENSG00000166342|ENST00000299430|Transcript|missense_variant|539|437|146|G/E|gGa/gAa||,T|ENSG00000166342|ENST00000397929|Transcript|missense_variant|539|437|146|G/E|gGa/gAa||
5	Yes	OR13C8	ENSG00000186943	ENST00000335040	chr9:107332146	G	G	A	A	C>T/G>A	missense_variant	698	698	233	G/E	gGa/gAa			CSQ=A|ENSG00000186943|ENST00000335040|Transcript|missense_variant|698|698|233|G/E|gGa/gAa||
5	Yes	OR4M2	ENSG00000182974	ENST00000332663	chr15:22369378	T	C	T	C	C>T/G>A	missense_variant	901	803	268	S/F	tCc/tTc		,T	CSQ=T|ENSG00000259176|ENST00000560969|Transcript|intron_variant&nc_transcript_variant|||||||,T|ENSG00000259176|ENST00000558798|Transcript|intron_variant&nc_transcript_variant|||||||,T|ENSG00000259176|ENST00000560544|Transcript|intron_variant&nc_transcript_variant|||||||,T|ENSG00000259176|ENST00000559392|Transcript|intron_variant&nc_transcript_variant|||||||,T|ENSG00000182974|ENST00000332663|Trans…
5	Yes	OR51A7	ENSG00000176895	ENST00000359350	chr11:4929077	T	C	T	C	C>T/G>A	missense_variant	478	478	160	P/S	Ccc/Tcc		,T	CSQ=T|ENSG00000176895|ENST00000359350|Transcript|missense_variant|478|478|160|P/S|Ccc/Tcc||,T|ENSG00000167346|ENST00000380390|Transcript|intron_variant|||||||,T|ENSG00000176895|ENST00000545959|Transcript|missense_variant|478|478|160|P/S|Ccc/Tcc||,T|ENSG00000167346|ENST00000477339|Transcript|intron_variant&nc_transcript_variant|||||||,T|ENSG00000176895|ENST00000544684|Transcript|missense_variant|4…
5	Yes	OR5L1	ENSG00000186117	ENST00000333973	chr11:55578952	G	G	A	A	C>T/G>A	missense_variant	99	10	4	E/K	Gaa/Aaa			CSQ=A|ENSG00000186117|ENST00000333973|Transcript|missense_variant|99|10|4|E/K|Gaa/Aaa||
5	Yes	PPP1R3A	ENSG00000154415	ENST00000284601	chr7:113518303	T	C	T	G	C>T/G>A	synonymous_variant	2913	2844	948	T	acG/acA		,T	CSQ=T|ENSG00000154415|ENST00000284601|Transcript|synonymous_variant|2913|2844|948|T|acG/acA||,T|ENSG00000154415|ENST00000449795|Transcript|downstream_gene_variant|||||||1308,T|ENSG00000154415|ENST00000284602|Transcript|downstream_gene_variant|||||||1523
5	Yes	PRIMA1	ENSG00000175785	ENST00000393143	chr14:94187873	T	C	T	G	C>T/G>A	missense_variant	420	379	127	E/K	Gaa/Aaa		,T	CSQ=T|ENSG00000175785|ENST00000393143|Transcript|missense_variant|420|379|127|E/K|Gaa/Aaa||,T|ENSG00000175785|ENST00000316227|Transcript|3_prime_UTR_variant|591||||||,T|ENSG00000175785|ENST00000393140|Transcript|missense_variant|482|379|127|E/K|Gaa/Aaa||,T|ENSG00000175785|ENST00000477603|Transcript|3_prime_UTR_variant&NMD_transcript_variant|592||||||
5	Yes	RBM22	ENSG00000086589	ENST00000199814	chr5:150080667	T	C	T	T	C>T/G>A	5_prime_UTR_variant	3						,T	CSQ=T|ENSG00000086589|ENST00000540000|Transcript|upstream_gene_variant|||||||65,T|ENSG00000086589|ENST00000521464|Transcript|upstream_gene_variant|||||||195,T|ENSG00000086589|ENST00000518917|Transcript|upstream_gene_variant|||||||91,T|ENSG00000086589|ENST00000522469|Transcript|upstream_gene_variant|||||||59,T|ENSG00000086589|ENST00000199814|Transcript|5_prime_UTR_variant|3||||||,T|ENSG00000086589…
5	Yes	RGS7	ENSG00000182901	ENST00000331110	chr1:241262011	C	G	A	A	C>T/G>A	missense_variant	487	52	18	R/C	Cgt/Tgt		,A	CSQ=A|ENSG00000182901|ENST00000331110|Transcript|missense_variant|487|52|18|R/C|Cgt/Tgt||,A|ENSG00000182901|ENST00000446183|Transcript|5_prime_UTR_variant|187||||||,A|ENSG00000182901|ENST00000401882|Transcript|missense_variant|130|130|44|R/C|Cgt/Tgt||,A|ENSG00000182901|ENST00000366564|Transcript|missense_variant|367|130|44|R/C|Cgt/Tgt||,A|ENSG00000182901|ENST00000366562|Transcript|missense_varian…
5	Yes	RPL37	ENSG00000145592	ENST00000274242	chr5:40835322	A	G	A	A	C>T/G>A	5_prime_UTR_variant	116						,A	CSQ=A|ENSG00000145592|ENST00000511787|Transcript|upstream_gene_variant|||||||2665,A|ENSG00000145592|ENST00000507642|Transcript|upstream_gene_variant|||||||613,A|ENSG00000212296|ENST00000390994|Transcript|upstream_gene_variant|||||||2485,A|ENSG00000145592|ENST00000504562|Transcript|upstream_gene_variant|||||||34,A|ENSG00000145592|ENST00000274242|Transcript|5_prime_UTR_variant|116||||||,A|ENSG00000…
5	Yes	RPS27	ENSG00000177954	ENST00000392558	chr1:153963240	C	T	C	T	T>C/A>G	5_prime_UTR_variant	2						,C	CSQ=C|ENSG00000143552|ENST00000368553|Transcript|downstream_gene_variant|||||||1926,C|ENSG00000143552|ENST00000368559|Transcript|downstream_gene_variant|||||||1921,C|ENSG00000143545|ENST00000495720|Transcript|upstream_gene_variant|||||||4406,C|ENSG00000143552|ENST00000271854|Transcript|downstream_gene_variant|||||||1930,C|ENSG00000143545|ENST00000462680|Transcript|upstream_gene_variant|||||||4518…
5	Yes	RQCD1	ENSG00000144580	ENST00000542068	chr2:219449406	C	C	T	C	C>T/G>A	missense_variant	639	392	131	P/L	cCc/cTc		,T	CSQ=T|ENSG00000144580|ENST00000542068|Transcript|missense_variant|639|392|131|P/L|cCc/cTc||,T|ENSG00000207393|ENST00000384663|Transcript|downstream_gene_variant|||||||4531,T|ENSG00000144580|ENST00000295701|Transcript|missense_variant|472|392|131|P/L|cCc/cTc||,T|ENSG00000144580|ENST00000433439|Transcript|downstream_gene_variant|||||||3959,T|ENSG00000144580|ENST00000273064|Transcript|missense_varia…
5	Yes	SIGLEC7	ENSG00000168995	ENST00000536156	chr19:51645996	T	C	T	G	C>T/G>A	missense_variant	370	370	124	R/C	Cgt/Tgt		,T	CSQ=T|ENSG00000168995|ENST00000536156|Transcript|missense_variant|370|370|124|R/C|Cgt/Tgt||,T|ENSG00000168995|ENST00000317643|Transcript|missense_variant|439|370|124|R/C|Cgt/Tgt||,T|ENSG00000168995|ENST00000305628|Transcript|missense_variant|439|370|124|R/C|Cgt/Tgt||
5	Yes	SNCAIP	ENSG00000064692	ENST00000447854	chr5:121786421	G	G	A	A	C>T/G>A	missense_variant	970	799	267	E/K	Gaa/Aaa		,A	CSQ=A|ENSG00000064692|ENST00000503116|Transcript|3_prime_UTR_variant|2245||||||,A|ENSG00000064692|ENST00000447854|Transcript|missense_variant|970|799|267|E/K|Gaa/Aaa||,A|ENSG00000064692|ENST00000508017|Transcript|3_prime_UTR_variant&NMD_transcript_variant|909||||||,A|ENSG00000064692|ENST00000379536|Transcript|missense_variant|1905|1699|567|E/K|Gaa/Aaa||,A|ENSG00000250328|ENST00000510972|Transcrip…
5	Yes	TATDN1	ENSG00000147687	ENST00000519776	chr8:125551344	C	CC	TT	T	na	5_prime_UTR_variant&NMD_transcript_variant	2012-06-07						,TT	CSQ=TT|ENSG00000147687|ENST00000522280|Transcript|upstream_gene_variant|||||||25,TT|ENSG00000147684|ENST00000518657|Transcript|upstream_gene_variant|||||||3836,TT|ENSG00000147687|ENST00000517678|Transcript|upstream_gene_variant|||||||25,TT|ENSG00000147687|ENST00000523214|Transcript|upstream_gene_variant|||||||15,TT|ENSG00000147687|ENST00000522810|Transcript|upstream_gene_variant|||||||33,TT|ENSG0…
5	Yes	TATDN1	ENSG00000147687	ENST00000519776	chr8:125551345	C	C	T	T	C>T/G>A	5_prime_UTR_variant&NMD_transcript_variant	6						,T	CSQ=T|ENSG00000147687|ENST00000522280|Transcript|upstream_gene_variant|||||||26,T|ENSG00000147684|ENST00000518657|Transcript|upstream_gene_variant|||||||3836,T|ENSG00000147687|ENST00000517678|Transcript|upstream_gene_variant|||||||26,T|ENSG00000147687|ENST00000523214|Transcript|upstream_gene_variant|||||||16,T|ENSG00000147687|ENST00000522810|Transcript|upstream_gene_variant|||||||34,T|ENSG0000014…
5	Yes	TRHDE	ENSG00000072657	ENST00000261180	chr12:73046174	T	C	T	A	C>T/G>A	synonymous_variant	2709	2613	871	F	ttC/ttT			CSQ=T|ENSG00000072657|ENST00000261180|Transcript|synonymous_variant|2709|2613|871|F|ttC/ttT||
5	Yes	TRIM58	ENSG00000162722	ENST00000366481	chr1:248039730	G	G	A	A	C>T/G>A	missense_variant	1448	1400	467	G/E	gGa/gAa		,A	CSQ=A|ENSG00000162722|ENST00000366481|Transcript|missense_variant|1448|1400|467|G/E|gGa/gAa||,A|ENSG00000238243|ENST00000537741|Transcript|intron_variant|||||||
5	Yes	TRRAP*	ENSG00000196367	ENST00000355540	chr7:98509802	T	C	T	C	C>T/G>A	missense_variant	2374	2165	722	S/F	tCc/tTc		,T	CSQ=T|ENSG00000196367|ENST00000355540|Transcript|missense_variant|2374|2165|722|S/F|tCc/tTc||,T|ENSG00000196367|ENST00000446306|Transcript|missense_variant|2220|2159|720|S/F|tCc/tTc||,T|ENSG00000196367|ENST00000456197|Transcript|missense_variant|1309|1310|437|S/F|tCc/tTc||,T|ENSG00000196367|ENST00000359863|Transcript|missense_variant|2374|2165|722|S/F|tCc/tTc||
4	No	A1CF	ENSG00000148584	ENST00000414883	chr10:52603882	T	C	T	C	C>T/G>A	missense_variant	381	100	34	E/K	Gaa/Aaa		,T	CSQ=T|ENSG00000148584|ENST00000414883|Transcript|missense_variant&splice_region_variant|381|100|34|E/K|Gaa/Aaa||,T|ENSG00000148584|ENST00000373993|Transcript|missense_variant&splice_region_variant|145|100|34|E/K|Gaa/Aaa||,T|ENSG00000148584|ENST00000395488|Transcript|missense_variant&splice_region_variant|49|49|17|E/K|Gaa/Aaa||,T|ENSG00000148584|ENST00000473480|Transcript|splice_region_variant&non…
4	Yes	ACSL3	ENSG00000123983	ENST00000392066	chr2:223806250	T	C	T	G	C>T/G>A	missense_variant	2457	2041	681	R/C	Cgt/Tgt		,T	CSQ=T|ENSG00000123983|ENST00000495541|Transcript|non_coding_exon_variant&nc_transcript_variant|457||||||,T|ENSG00000123983|ENST00000392066|Transcript|missense_variant|2457|2041|681|R/C|Cgt/Tgt||,T|ENSG00000123983|ENST00000357430|Transcript|missense_variant|2572|2041|681|R/C|Cgt/Tgt||,T|ENSG00000123983|ENST00000407441|Transcript|downstream_gene_variant|||||||5
4	No	ADAM18	ENSG00000168619	ENST00000541111	chr8:39564406	G	G	A	A	C>T/G>A	missense_variant	1638	242	81	G/E	gGa/gAa		,A	CSQ=A|ENSG00000168619|ENST00000524117|Transcript|non_coding_exon_variant&nc_transcript_variant|418||||||,A|ENSG00000168619|ENST00000522198|Transcript|intron_variant|||||||,A|ENSG00000168619|ENST00000541111|Transcript|missense_variant|1638|242|81|G/E|gGa/gAa||,A|ENSG00000168619|ENST00000523755|Transcript|non_coding_exon_variant&nc_transcript_variant|462||||||,A|ENSG00000168619|ENST00000265707|Tran…
4	No	ADAMDEC1	ENSG00000134028	ENST00000256412	chr8:24253252	G	G	A	A	C>T/G>A	missense_variant	603	383	128	G/E	gGa/gAa		,A	CSQ=A|ENSG00000134028|ENST00000256412|Transcript|missense_variant|603|383|128|G/E|gGa/gAa||,A|ENSG00000253535|ENST00000519689|Transcript|intron_variant&nc_transcript_variant|||||||,A|ENSG00000134028|ENST00000538205|Transcript|missense_variant|693|146|49|G/E|gGa/gAa||,A|ENSG00000134028|ENST00000520193|Transcript|3_prime_UTR_variant&NMD_transcript_variant|473||||||,A|ENSG00000134028|ENST00000522298…
4	No	ADAMTS18	ENSG00000140873	ENST00000282849	chr16:77353924	G	G	A	A	C>T/G>A	missense_variant	2773	2354	785	S/F	tCc/tTc			CSQ=A|ENSG00000140873|ENST00000568393|Transcript|non_coding_exon_variant&nc_transcript_variant|125||||||,A|ENSG00000140873|ENST00000282849|Transcript|missense_variant|2773|2354|785|S/F|tCc/tTc||
4	No	ADAMTS20	ENSG00000173157	ENST00000389417	chr12:43846484	T	C	T	C	C>T/G>A	missense_variant	1775	1775	592	G/E	gGa/gAa		,T	CSQ=T|ENSG00000173157|ENST00000389417|Transcript|missense_variant|1775|1775|592|G/E|gGa/gAa||,T|ENSG00000173157|ENST00000553158|Transcript|missense_variant|1775|1775|592|G/E|gGa/gAa||,T|ENSG00000173157|ENST00000389420|Transcript|missense_variant|1775|1775|592|G/E|gGa/gAa||
4	No	ADCY8	ENSG00000155897	ENST00000286355	chr8:131792904	T	C	T	C	C>T/G>A	missense_variant	5581	3488	1163	G/E	gGa/gAa		,T	CSQ=T|ENSG00000155897|ENST00000286355|Transcript|missense_variant|5581|3488|1163|G/E|gGa/gAa||,T|ENSG00000155897|ENST00000377928|Transcript|missense_variant|3095|3095|1032|G/E|gGa/gAa||
4	No	ANGPT1	ENSG00000154188	ENST00000520734	chr8:108276547	T	C	T	C	C>T/G>A	missense_variant	924	638	213	G/E	gGa/gAa		,T	CSQ=T|ENSG00000154188|ENST00000518386|Transcript|non_coding_exon_variant&nc_transcript_variant|226||||||,T|ENSG00000154188|ENST00000520734|Transcript|missense_variant|924|638|213|G/E|gGa/gAa||,T|ENSG00000154188|ENST00000517746|Transcript|missense_variant|1690|1238|413|G/E|gGa/gAa||,T|ENSG00000154188|ENST00000395820|Transcript|3_prime_UTR_variant|674||||||,T|ENSG00000154188|ENST00000520052|Transcr…
4	Yes	ANK3	ENSG00000151150	ENST00000373827	chr10:62038626	T	C	T	C	C>T/G>A	missense_variant	473	302	101	G/E	gGa/gAa		,T	CSQ=T|ENSG00000151150|ENST00000395293|Transcript|5_prime_UTR_variant|512||||||,T|ENSG00000151150|ENST00000373827|Transcript|missense_variant|473|302|101|G/E|gGa/gAa||,T|ENSG00000151150|ENST00000503925|Transcript|missense_variant|370|242|81|G/E|gGa/gAa||,T|ENSG00000151150|ENST00000395299|Transcript|missense_variant|206|206|69|G/E|gGa/gAa||,T|ENSG00000151150|ENST00000280772|Transcript|missense_vari…
4	No	ANKRD30A	ENSG00000148513	ENST00000374660	chr10:37507968	G	G	A	A	C>T/G>A	missense_variant	3616	3517	1173	E/K	Gaa/Aaa		,A	CSQ=A|ENSG00000148513|ENST00000374660|Transcript|missense_variant|3616|3517|1173|E/K|Gaa/Aaa||,A|ENSG00000148513|ENST00000361713|Transcript|missense_variant|3259|3160|1054|E/K|Gaa/Aaa||
4	No	BAAT	ENSG00000136881	ENST00000395051	chr9:104130542	C	G	A	A	C>T/G>A	missense_variant	600	529	177	R/W	Cgg/Tgg		,A	CSQ=A|ENSG00000136881|ENST00000395051|Transcript|missense_variant|600|529|177|R/W|Cgg/Tgg||,A|ENSG00000136881|ENST00000259407|Transcript|missense_variant|638|529|177|R/W|Cgg/Tgg||
4	No	BMP3	ENSG00000152785	ENST00000282701	chr4:81967371	T	C	T	C	C>T/G>A	missense_variant	1116	796	266	P/S	Ccc/Tcc			CSQ=T|ENSG00000152785|ENST00000395581|Transcript|intron_variant|||||||,T|ENSG00000152785|ENST00000282701|Transcript|missense_variant|1116|796|266|P/S|Ccc/Tcc||
4	No	BMP5	ENSG00000112175	ENST00000370830	chr6:55638912	T	C	T	G	C>T/G>A	missense_variant	1661	962	321	R/Q	cGa/cAa		,T	CSQ=T|ENSG00000112175|ENST00000370830|Transcript|missense_variant|1661|962|321|R/Q|cGa/cAa||,T|ENSG00000112175|ENST00000446683|Transcript|missense_variant|976|962|321|R/Q|cGa/cAa||
4	No	C12orf50	ENSG00000165805	ENST00000550553	chr12:88376927	T	C	T	G	C>T/G>A	missense_variant	1243	1055	352	R/Q	cGa/cAa		,T	CSQ=T|ENSG00000165805|ENST00000551944|Transcript|downstream_gene_variant|||||||231,T|ENSG00000165805|ENST00000550553|Transcript|missense_variant|1243|1055|352|R/Q|cGa/cAa||,T|ENSG00000165805|ENST00000298699|Transcript|missense_variant|1353|1172|391|R/Q|cGa/cAa||
4	No	C1orf168	ENSG00000187889	ENST00000343433	chr1:57221585	G	G	A	A	C>T/G>A	missense_variant	1195	1114	372	P/S	Ccc/Tcc		,A	CSQ=A|ENSG00000187889|ENST00000493000|Transcript|non_coding_exon_variant&nc_transcript_variant|121||||||,A|ENSG00000187889|ENST00000343433|Transcript|missense_variant|1195|1114|372|P/S|Ccc/Tcc||,A|ENSG00000187889|ENST00000484327|Transcript|intron_variant&nc_transcript_variant|||||||
4	No	C1orf168	ENSG00000187889	ENST00000343433	chr1:57233561	T	G	A	A	C>T/G>A	missense_variant	1085	1004	335	S/L	tCa/tTa		,A	CSQ=A|ENSG00000187889|ENST00000343433|Transcript|missense_variant|1085|1004|335|S/L|tCa/tTa||,A|ENSG00000187889|ENST00000484327|Transcript|non_coding_exon_variant&nc_transcript_variant|1410||||||
4	No	C6	ENSG00000039537	ENST00000263413	chr5:41159246	T	C	T	C	C>T/G>A	synonymous_variant	2059	1794	598	G	ggG/ggA		,T	CSQ=T|ENSG00000039537|ENST00000475349|Transcript|downstream_gene_variant|||||||1066,T|ENSG00000039537|ENST00000511470|Transcript|non_coding_exon_variant&nc_transcript_variant|338||||||,T|ENSG00000039537|ENST00000263413|Transcript|synonymous_variant|2059|1794|598|G|ggG/ggA||,T|ENSG00000039537|ENST00000461473|Transcript|upstream_gene_variant|||||||4040,T|ENSG00000039537|ENST00000473450|Transcript|d…
4	No	C6	ENSG00000039537	ENST00000263413	chr5:41201788	T	C	T	C	C>T/G>A	missense_variant	437	172	58	E/K	Gaa/Aaa		,T	CSQ=T|ENSG00000039537|ENST00000433294|Transcript|downstream_gene_variant|||||||1452,T|ENSG00000039537|ENST00000263413|Transcript|missense_variant|437|172|58|E/K|Gaa/Aaa||,T|ENSG00000039537|ENST00000417809|Transcript|missense_variant|302|172|58|E/K|Gaa/Aaa||,T|ENSG00000039537|ENST00000337836|Transcript|missense_variant|327|172|58|E/K|Gaa/Aaa||
4	No	C7	ENSG00000112936	ENST00000313164	chr5:40981538	G	G	A	A	C>T/G>A	missense_variant	2754	2395	799	E/K	Gaa/Aaa		,A	CSQ=A|ENSG00000112936|ENST00000494960|Transcript|downstream_gene_variant|||||||1086,A|ENSG00000112936|ENST00000464864|Transcript|non_coding_exon_variant&nc_transcript_variant|408||||||,A|ENSG00000112936|ENST00000313164|Transcript|missense_variant|2754|2395|799|E/K|Gaa/Aaa||,A|ENSG00000112936|ENST00000513922|Transcript|downstream_gene_variant|||||||4595
4	No	CACNA2D3	ENSG00000157445	ENST00000474759	chr3:54537566	G	G	A	A	C>T/G>A	synonymous_variant	477	429	143	G	ggG/ggA		,A	CSQ=A|ENSG00000157445|ENST00000474759|Transcript|synonymous_variant|477|429|143|G|ggG/ggA||,A|ENSG00000157445|ENST00000398624|Transcript|synonymous_variant|147|147|49|G|ggG/ggA||,A|ENSG00000157445|ENST00000415676|Transcript|synonymous_variant|547|429|143|G|ggG/ggA||,A|ENSG00000157445|ENST00000490478|Transcript|synonymous_variant|359|147|49|G|ggG/ggA||,A|ENSG00000157445|ENST00000471363|Transcript|…
4	No	CASR	ENSG00000036828	ENST00000296154	chr3:121980842	T	C	T	G	C>T/G>A	synonymous_variant	988	960	320	F	ttC/ttT		,T	CSQ=T|ENSG00000036828|ENST00000296154|Transcript|synonymous_variant|988|960|320|F|ttC/ttT||,T|ENSG00000036828|ENST00000498619|Transcript|synonymous_variant|1398|960|320|F|ttC/ttT||,T|ENSG00000036828|ENST00000490186|Transcript|downstream_gene_variant|||||||4357,T|ENSG00000036828|ENST00000490131|Transcript|synonymous_variant|1332|960|320|F|ttC/ttT||
4	No	CATSPERB	ENSG00000133962	ENST00000256343	chr14:92102836	T	C	T	G	C>T/G>A	missense_variant	1832	1675	559	E/K	Gaa/Aaa		,T	CSQ=T|ENSG00000133962|ENST00000556901|Transcript|non_coding_exon_variant&nc_transcript_variant|342||||||,T|ENSG00000133962|ENST00000256343|Transcript|missense_variant|1832|1675|559|E/K|Gaa/Aaa||,T|ENSG00000133962|ENST00000557036|Transcript|3_prime_UTR_variant&NMD_transcript_variant|360||||||
4	No	CATSPERD	ENSG00000174898	ENST00000394548	chr19:5766155	T	C	T	G	C>T/G>A	synonymous_variant	1554	1326	442	I	atC/atT		,T	CSQ=T|ENSG00000174898|ENST00000394548|Transcript|synonymous_variant|1554|1326|442|I|atC/atT||,T|ENSG00000174898|ENST00000381614|Transcript|synonymous_variant|1609|522|174|I|atC/atT||,T|ENSG00000174898|ENST00000381624|Transcript|synonymous_variant|1609|1548|516|I|atC/atT||,T|ENSG00000174898|ENST00000309164|Transcript|synonymous_variant|561|561|187|I|atC/atT||,T|ENSG00000174898|ENST00000381613|Tran…
4	No	CD163L1	ENSG00000177675	ENST00000416109	chr12:7586120	C	G	A	A	C>T/G>A	missense_variant	314	295	99	R/C	Cgt/Tgt		,A	CSQ=A|ENSG00000177675|ENST00000416109|Transcript|missense_variant|314|295|99|R/C|Cgt/Tgt||,A|ENSG00000177675|ENST00000313599|Transcript|missense_variant|353|295|99|R/C|Cgt/Tgt||,A|ENSG00000177675|ENST00000543276|Transcript|missense_variant|354|7|3|R/C|Cgt/Tgt||,A|ENSG00000177675|ENST00000396630|Transcript|missense_variant|321|295|99|R/C|Cgt/Tgt||
4	Yes	CDK5RAP1	ENSG00000101391	ENST00000346416	chr20:31967359	C	G	A	A	C>T/G>A	missense_variant	1169	1015	339	R/C	Cgt/Tgt		,A	CSQ=A|ENSG00000101391|ENST00000488723|Transcript|non_coding_exon_variant&nc_transcript_variant|668||||||,A|ENSG00000101391|ENST00000477105|Transcript|non_coding_exon_variant&nc_transcript_variant|789||||||,A|ENSG00000101391|ENST00000461356|Transcript|non_coding_exon_variant&nc_transcript_variant|666||||||,A|ENSG00000101391|ENST00000339269|Transcript|intron_variant|||||||,A|ENSG00000101391|ENST000…
4	No	CDKN2A	ENSG00000147889	ENST00000304494	chr9:21971017	G	G	A	G	C>T/G>A	missense_variant	612	341	114	P/L	cCc/cTc		,A	CSQ=A|ENSG00000147889|ENST00000304494|Transcript|missense_variant|612|341|114|P/L|cCc/cTc||,A|ENSG00000147889|ENST00000380151|Transcript|3_prime_UTR_variant&NMD_transcript_variant|615||||||,A|ENSG00000147889|ENST00000380150|Transcript|non_coding_exon_variant&nc_transcript_variant|315||||||,A|ENSG00000099810|ENST00000404796|Transcript|intron_variant&NMD_transcript_variant|||||||,A|ENSG00000147889|…
4	No	CFHR2	ENSG00000080910	ENST00000367421	chr1:196918654	T	C	T	C	C>T/G>A	missense_variant	205	128	43	S/F	tCc/tTc		,T	CSQ=T|ENSG00000080910|ENST00000473386|Transcript|intron_variant&nc_transcript_variant|||||||,T|ENSG00000080910|ENST00000485647|Transcript|intron_variant&nc_transcript_variant|||||||,T|ENSG00000080910|ENST00000496448|Transcript|intron_variant&nc_transcript_variant|||||||,T|ENSG00000080910|ENST00000367421|Transcript|missense_variant|205|128|43|S/F|tCc/tTc||,T|ENSG00000080910|ENST00000489703|Transcr…
4	No	CNTN6	ENSG00000134115	ENST00000539053	chr3:1444146	G	G	A	A	C>T/G>A	missense_variant	3370	2746	916	E/K	Gaa/Aaa		,A	CSQ=A|ENSG00000134115|ENST00000539053|Transcript|missense_variant|3370|2746|916|E/K|Gaa/Aaa||,A|ENSG00000134115|ENST00000446702|Transcript|missense_variant|3589|2962|988|E/K|Gaa/Aaa||,A|ENSG00000134115|ENST00000485257|Transcript|non_coding_exon_variant&nc_transcript_variant|406||||||,A|ENSG00000134115|ENST00000350110|Transcript|missense_variant|3513|2962|988|E/K|Gaa/Aaa||,A|ENSG00000134115|ENST00…
4	No	COL15A1	ENSG00000204291	ENST00000536083	chr9:101797334	G	C	T	A	C>T/G>A	synonymous_variant	2183	2028	676	G	ggC/ggT		,T	CSQ=T|ENSG00000204291|ENST00000536083|Transcript|synonymous_variant|2183|2028|676|G|ggC/ggT||,T|ENSG00000204291|ENST00000496686|Transcript|upstream_gene_variant|||||||3621,T|ENSG00000204291|ENST00000375001|Transcript|synonymous_variant|2541|2118|706|G|ggC/ggT||
4	No	COL21A1	ENSG00000124749	ENST00000370819	chr6:56047428	T	C	T	G	C>T/G>A	5_prime_UTR_variant	151						,T	CSQ=T|ENSG00000124749|ENST00000370819|Transcript|5_prime_UTR_variant|151||||||,T|ENSG00000124749|ENST00000244728|Transcript|5_prime_UTR_variant|387||||||,T|ENSG00000124749|ENST00000370811|Transcript|5_prime_UTR_variant|221||||||,T|ENSG00000124749|ENST00000535941|Transcript|5_prime_UTR_variant|221||||||,T|ENSG00000124749|ENST00000370817|Transcript|5_prime_UTR_variant|204||||||
4	No	CST9L	ENSG00000101435	ENST00000376979	chr20:23545595	T	C	T	C	C>T/G>A	missense_variant	733	434	145	G/E	gGa/gAa			CSQ=T|ENSG00000101435|ENST00000376979|Transcript|missense_variant|733|434|145|G/E|gGa/gAa||
4	No	CWH43	ENSG00000109182	ENST00000513409	chr4:49063878	T	C	T	A	C>T/G>A	missense_variant	2175	1990	664	H/Y	Cat/Tat		,T	CSQ=T|ENSG00000109182|ENST00000513409|Transcript|missense_variant|2175|1990|664|H/Y|Cat/Tat||,T|ENSG00000109182|ENST00000226432|Transcript|missense_variant|2254|2071|691|H/Y|Cat/Tat||,T|ENSG00000109182|ENST00000514053|Transcript|3_prime_UTR_variant&NMD_transcript_variant|1915||||||
4	No	CYP4F12	ENSG00000186204	ENST00000550308	chr19:15791299	C	G	A	A	C>T/G>A	synonymous_variant	875	495	165	T	acG/acA		,A	CSQ=A|ENSG00000186204|ENST00000430608|Transcript|non_coding_exon_variant&nc_transcript_variant|650||||||,A|ENSG00000186204|ENST00000549622|Transcript|non_coding_exon_variant&nc_transcript_variant|400||||||,A|ENSG00000186204|ENST00000550308|Transcript|synonymous_variant|875|495|165|T|acG/acA||,A|ENSG00000186204|ENST00000552048|Transcript|3_prime_UTR_variant&NMD_transcript_variant|364||||||,A|ENSG0…
4	No	DCAF8L1	ENSG00000226372	ENST00000441525	chrX:27999214	T	C	T	G	C>T/G>A	missense_variant	353	238	80	E/K	Gaa/Aaa			CSQ=T|ENSG00000226372|ENST00000441525|Transcript|missense_variant|353|238|80|E/K|Gaa/Aaa||
4	Yes	DCC	ENSG00000187323	ENST00000442544	chr18:50278496	G	G	A	A	C>T/G>A	missense_variant	164	164	55	G/E	gGa/gAa		,A	CSQ=A|ENSG00000187323|ENST00000304775|Transcript|upstream_gene_variant|||||||38,A|ENSG00000187323|ENST00000442544|Transcript|missense_variant|164|164|55|G/E|gGa/gAa||,A|ENSG00000187323|ENST00000412726|Transcript|upstream_gene_variant|||||||41
4	No	DCD	ENSG00000161634	ENST00000456047	chr12:55039462	T	C	T	C	C>T/G>A	missense_variant	317	127	43	E/K	Gaa/Aaa		,T	CSQ=T|ENSG00000161634|ENST00000546807|Transcript|3_prime_UTR_variant&NMD_transcript_variant|484||||||,T|ENSG00000161634|ENST00000456047|Transcript|missense_variant|317|127|43|E/K|Gaa/Aaa||,T|ENSG00000161634|ENST00000293371|Transcript|missense_variant|317|127|43|E/K|Gaa/Aaa||
4	No	DNAH5	ENSG00000039139	ENST00000265104	chr5:13762932	T	C	T	G	C>T/G>A	missense_variant	10285	10180	3394	E/K	Gaa/Aaa			CSQ=T|ENSG00000039139|ENST00000504001|Transcript|non_coding_exon_variant&nc_transcript_variant|688||||||,T|ENSG00000039139|ENST00000265104|Transcript|missense_variant|10285|10180|3394|E/K|Gaa/Aaa||
4	No	DNAH5	ENSG00000039139	ENST00000265104	chr5:13886145	T	C	T	C	C>T/G>A	missense_variant	2776	2671	891	E/K	Gaa/Aaa		,T	CSQ=T|ENSG00000039139|ENST00000265104|Transcript|missense_variant|2776|2671|891|E/K|Gaa/Aaa||,T|ENSG00000251423|ENST00000503244|Transcript|intron_variant&nc_transcript_variant|||||||
4	No	DNAH9	ENSG00000007174	ENST00000454412	chr17:11666863	G	G	A	A	C>T/G>A	missense_variant	7170	7102	2368	E/K	Gaa/Aaa		,A	CSQ=A|ENSG00000007174|ENST00000454412|Transcript|missense_variant|7170|7102|2368|E/K|Gaa/Aaa||,A|ENSG00000007174|ENST00000413703|Transcript|missense_variant|2848|2848|950|E/K|Gaa/Aaa||,A|ENSG00000007174|ENST00000262442|Transcript|missense_variant|7170|7102|2368|E/K|Gaa/Aaa||
4	No	E2F1	ENSG00000101412	ENST00000343380	chr20:32267771	G	G	A	A	C>T/G>A	missense_variant	502	362	121	S/F	tCc/tTc			CSQ=A|ENSG00000101412|ENST00000343380|Transcript|missense_variant|502|362|121|S/F|tCc/tTc||
4	No	F8	ENSG00000185010	ENST00000360256	chrX:154132225	T	C	T	G	C>T/G>A	missense_variant	6155	5954	1985	R/Q	cGa/cAa		,T	CSQ=T|ENSG00000185010|ENST00000360256|Transcript|missense_variant|6155|5954|1985|R/Q|cGa/cAa||,T|ENSG00000237859|ENST00000415978|Transcript|downstream_gene_variant|||||||4935
4	No	FAM83B	ENSG00000168143	ENST00000306858	chr6:54804623	T	C	T	A	C>T/G>A	missense_variant	970	854	285	S/L	tCa/tTa		,T	CSQ=T|ENSG00000168143|ENST00000306858|Transcript|missense_variant|970|854|285|S/L|tCa/tTa||,T|ENSG00000261116|ENST00000562834|Transcript|upstream_gene_variant|||||||3342
4	No	FAT4	ENSG00000196159	ENST00000394329	chr4:126328252	T	C	T	C	C>T/G>A	missense_variant	5538	5525	1842	S/F	tCc/tTc		,T	CSQ=T|ENSG00000196159|ENST00000394329|Transcript|missense_variant|5538|5525|1842|S/F|tCc/tTc||,T|ENSG00000196159|ENST00000335110|Transcript|missense_variant|419|419|140|S/F|tCc/tTc||
4	No	FBXO24	ENSG00000106336	ENST00000360609	chr7:100184200	G	G	A	A	C>T/G>A	5_prime_UTR_variant	245						,A	CSQ=A|ENSG00000106336|ENST00000360609|Transcript|5_prime_UTR_variant|245||||||,A|ENSG00000077454|ENST00000422462|Transcript|upstream_gene_variant|||||||4227,A|ENSG00000077454|ENST00000310300|Transcript|upstream_gene_variant|||||||424,A|ENSG00000106336|ENST00000465843|Transcript|upstream_gene_variant|||||||49,A|ENSG00000106336|ENST00000488079|Transcript|5_prime_UTR_variant&NMD_transcript_variant|2…
4	No	FCRL5	ENSG00000143297	ENST00000361835	chr1:157512805	T	G	A	A	C>T/G>A	missense_variant	1125	967	323	H/Y	Cat/Tat		,A	CSQ=A|ENSG00000143297|ENST00000361835|Transcript|missense_variant|1125|967|323|H/Y|Cat/Tat||,A|ENSG00000143297|ENST00000368190|Transcript|missense_variant|1060|967|323|H/Y|Cat/Tat||,A|ENSG00000143297|ENST00000481082|Transcript|non_coding_exon_variant&nc_transcript_variant|1165||||||,A|ENSG00000143297|ENST00000368189|Transcript|missense_variant|1060|967|323|H/Y|Cat/Tat||,A|ENSG00000143297|ENST0000…
4	No	FEN1	ENSG00000168496	ENST00000305885	chr11:61560113	G	G	A	A	C>T/G>A	5_prime_UTR_variant	5						,A	CSQ=A|ENSG00000168496|ENST00000535723|Transcript|upstream_gene_variant|||||||310,A|ENSG00000134825|ENST00000537328|Transcript|upstream_gene_variant|||||||31,A|ENSG00000124920|ENST00000278836|Transcript|downstream_gene_variant|||||||4123,A|ENSG00000168496|ENST00000305885|Transcript|5_prime_UTR_variant|5||||||,A|ENSG00000257077|ENST00000535307|Transcript|upstream_gene_variant|||||||3299,A|ENSG00000…
4	No	FRMD7	ENSG00000165694	ENST00000298542	chrX:131234681	T	C	T	C	C>T/G>A	missense_variant	297	121	41	E/K	Gaa/Aaa		,T	CSQ=T|ENSG00000165694|ENST00000298542|Transcript|missense_variant|297|121|41|E/K|Gaa/Aaa||,T|ENSG00000165694|ENST00000464296|Transcript|missense_variant|121|121|41|E/K|Gaa/Aaa||,T|ENSG00000251646|ENST00000513703|Transcript|non_coding_exon_variant&nc_transcript_variant|149||||||
4	No	GGA2	ENSG00000103365	ENST00000567468	chr16:23504719	C	G	A	A	C>T/G>A	missense_variant	326	313	105	R/C	Cgt/Tgt		,A	CSQ=A|ENSG00000103365|ENST00000562944|Transcript|downstream_gene_variant|||||||25,A|ENSG00000103365|ENST00000563494|Transcript|3_prime_UTR_variant&NMD_transcript_variant|399||||||,A|ENSG00000103365|ENST00000568799|Transcript|non_coding_exon_variant&nc_transcript_variant|1240||||||,A|ENSG00000103365|ENST00000567468|Transcript|missense_variant|326|313|105|R/C|Cgt/Tgt||,A|ENSG00000103365|ENST0000056…
4	No	GPC5	ENSG00000179399	ENST00000377067	chr13:92101039	T	C	T	C	C>T/G>A	missense_variant	560	188	63	S/F	tCc/tTc			CSQ=T|ENSG00000179399|ENST00000377067|Transcript|missense_variant|560|188|63|S/F|tCc/tTc||
4	No	HHIP	ENSG00000164161	ENST00000296575	chr4:145629453	C	G	A	A	C>T/G>A	missense_variant	1946	1291	431	D/N	Gat/Aat		,A	CSQ=A|ENSG00000164161|ENST00000296575|Transcript|missense_variant|1946|1291|431|D/N|Gat/Aat||,A|ENSG00000164161|ENST00000512791|Transcript|non_coding_exon_variant&nc_transcript_variant|171||||||
4	No	KCNH7	ENSG00000184611	ENST00000332142	chr2:163374667	T	C	T	C	C>T/G>A	splice_region_variant&synonymous_variant	565	465	155	R	cgG/cgA		,T	CSQ=T|ENSG00000184611|ENST00000477019|Transcript|splice_region_variant&non_coding_exon_variant&nc_transcript_variant|344||||||,T|ENSG00000184611|ENST00000332142|Transcript|splice_region_variant&synonymous_variant|565|465|155|R|cgG/cgA||,T|ENSG00000184611|ENST00000328032|Transcript|splice_region_variant&synonymous_variant|677|465|155|R|cgG/cgA||
4	No	KDR	ENSG00000128052	ENST00000263923	chr4:55955863	G	G	A	A	C>T/G>A	missense_variant	3595	3299	1100	S/F	tCc/tTc			CSQ=A|ENSG00000250646|ENST00000511222|Transcript|intron_variant&nc_transcript_variant|||||||,A|ENSG00000128052|ENST00000263923|Transcript|missense_variant|3595|3299|1100|S/F|tCc/tTc||
4	Yes	KIF17	ENSG00000117245	ENST00000321188	chr1:20998491	T	C	T	G	C>T/G>A	missense_variant	805	805	269	E/K	Gaa/Aaa		,T	CSQ=T|ENSG00000117245|ENST00000321188|Transcript|missense_variant|805|805|269|E/K|Gaa/Aaa||,T|ENSG00000117245|ENST00000498225|Transcript|non_coding_exon_variant&nc_transcript_variant|756||||||,T|ENSG00000117245|ENST00000247986|Transcript|missense_variant|2973|2662|888|E/K|Gaa/Aaa||,T|ENSG00000117245|ENST00000490034|Transcript|non_coding_exon_variant&nc_transcript_variant|933||||||,T|ENSG000001172…
4	No	KRT1	ENSG00000167768	ENST00000252244	chr12:53069235	G	GTAGCTGCTACCTCCGGAGCCA	-	T	na	inframe_variant	1715-1735	1656-1676	552-559	YGSGGSSY/Y	taTGGCTCCGGAGGTAGCAGCTAc/tac		,-	CSQ=-|ENSG00000167768|ENST00000252244|Transcript|inframe_deletion|1715-1735|1656-1676|552-559|YGSGGSSY/Y|taTGGCTCCGGAGGTAGCAGCTAc/tac||,-|ENSG00000167768|ENST00000548765|Transcript|downstream_gene_variant|||||||251
4	No	LEPREL1	ENSG00000090530	ENST00000426003	chr3:189712007	C	G	A	A	C>T/G>A	synonymous_variant	361	156	52	F	ttC/ttT		,A	CSQ=A|ENSG00000090530|ENST00000426003|Transcript|synonymous_variant|361|156|52|F|ttC/ttT||,A|ENSG00000090530|ENST00000427335|Transcript|synonymous_variant|454|156|52|F|ttC/ttT||,A|ENSG00000090530|ENST00000319332|Transcript|synonymous_variant|897|699|233|F|ttC/ttT||,A|ENSG00000090530|ENST00000444866|Transcript|synonymous_variant|288|156|52|F|ttC/ttT||
4	No	LGSN	ENSG00000146166	ENST00000370658	chr6:63990487	T	C	T	C	C>T/G>A	missense_variant	582	548	183	G/E	gGa/gAa		,T	CSQ=T|ENSG00000146166|ENST00000485906|Transcript|synonymous_variant&NMD_transcript_variant|1003|969|323|R|agG/agA||,T|ENSG00000146166|ENST00000370658|Transcript|missense_variant|582|548|183|G/E|gGa/gAa||,T|ENSG00000146166|ENST00000370657|Transcript|synonymous_variant|1003|969|323|R|agG/agA||
4	Yes	LRP1B	ENSG00000168702	ENST00000544579	chr2:142012121	T	C	T	G	C>T/G>A	missense_variant	247	247	83	E/K	Gaa/Aaa		,T	CSQ=T|ENSG00000168702|ENST00000544579|Transcript|missense_variant|247|247|83|E/K|Gaa/Aaa||,T|ENSG00000168702|ENST00000389484|Transcript|missense_variant|1405|433|145|E/K|Gaa/Aaa||,T|ENSG00000168702|ENST00000434794|Transcript|intron_variant|||||||
4	No	LVRN	ENSG00000172901	ENST00000379578	chr5:115348125	T	C	T	G	C>T/G>A	missense_variant	2269	2269	757	R/C	Cgt/Tgt		,T	CSQ=T|ENSG00000172901|ENST00000504467|Transcript|3_prime_UTR_variant&NMD_transcript_variant|2312||||||,T|ENSG00000172901|ENST00000512314|Transcript|3_prime_UTR_variant&NMD_transcript_variant|1063||||||,T|ENSG00000172901|ENST00000514509|Transcript|3_prime_UTR_variant&NMD_transcript_variant|1340||||||,T|ENSG00000172901|ENST00000503329|Transcript|3_prime_UTR_variant&NMD_transcript_variant|1463||||||…
4	No	MAGEC1	ENSG00000155495	ENST00000285879	chrX:140993591	T	C	T	C	C>T/G>A	missense_variant	687	401	134	S/F	tCc/tTc		,T	CSQ=T|ENSG00000155495|ENST00000370510|Transcript|intron_variant|||||||,T|ENSG00000155495|ENST00000406005|Transcript|intron_variant|||||||,T|ENSG00000155495|ENST00000285879|Transcript|missense_variant|687|401|134|S/F|tCc/tTc||,T|ENSG00000155495|ENST00000370511|Transcript|intron_variant|||||||
4	Yes	MAP3K5*	ENSG00000197442	ENST00000367768	chr6:137019667	C	G	A	A	C>T/G>A	missense_variant	1127	1006	336	R/C	Cgt/Tgt		,A	CSQ=A|ENSG00000197442|ENST00000367768|Transcript|missense_variant|1127|1006|336|R/C|Cgt/Tgt||,A|ENSG00000197442|ENST00000359015|Transcript|missense_variant|1127|766|256|R/C|Cgt/Tgt||
4	No	MECOM	ENSG00000085276	ENST00000472280	chr3:168833255	T	C	T	C	C>T/G>A	missense_variant	2113	1844	615	G/E	gGa/gAa		,T	CSQ=T|ENSG00000085276|ENST00000472280|Transcript|missense_variant|2113|1844|615|G/E|gGa/gAa||,T|ENSG00000085276|ENST00000460814|Transcript|missense_variant|1954|1841|614|G/E|gGa/gAa||,T|ENSG00000085276|ENST00000464456|Transcript|missense_variant|3042|1841|614|G/E|gGa/gAa||,T|ENSG00000085276|ENST00000494292|Transcript|missense_variant|2503|2405|802|G/E|gGa/gAa||,T|ENSG00000085276|ENST00000468789|T…
4	No	MEFV	ENSG00000103313	ENST00000541159	chr16:3293915	G	G	A	A	C>T/G>A	missense_variant	1279	1279	427	P/S	Ccc/Tcc		,A	CSQ=A|ENSG00000103313|ENST00000538326|Transcript|intron_variant&NMD_transcript_variant|||||||,A|ENSG00000103313|ENST00000219596|Transcript|intron_variant|||||||,A|ENSG00000103313|ENST00000536980|Transcript|intron_variant&NMD_transcript_variant|||||||,A|ENSG00000103313|ENST00000536379|Transcript|intron_variant|||||||,A|ENSG00000103313|ENST00000339854|Transcript|intron_variant|||||||,A|ENSG00000103…
4	No	MMACHC	ENSG00000132763	ENST00000401061	chr1:45965847	C	G	A	A	C>T/G>A	5_prime_UTR_variant	123						,A	CSQ=A|ENSG00000236624|ENST00000486476|Transcript|upstream_gene_variant|||||||122,A|ENSG00000236624|ENST00000490551|Transcript|upstream_gene_variant|||||||201,A|ENSG00000236624|ENST00000515561|Transcript|upstream_gene_variant|||||||127,A|ENSG00000132763|ENST00000401061|Transcript|5_prime_UTR_variant|123||||||,A|ENSG00000236624|ENST00000432082|Transcript|upstream_gene_variant|||||||201,A|ENSG000002…
4	No	MUC16	ENSG00000181143	ENST00000397910	chr19:9080501	T	C	T	C	C>T/G>A	missense_variant	9734	9530	3177	G/E	gGa/gAa			CSQ=T|ENSG00000181143|ENST00000397910|Transcript|missense_variant|9734|9530|3177|G/E|gGa/gAa||
4	No	MYOCD	ENSG00000141052	ENST00000343344	chr17:12661487	T	C	T	A	C>T/G>A	missense_variant	2144	2144	715	S/L	tCa/tTa		,T	CSQ=T|ENSG00000141052|ENST00000343344|Transcript|missense_variant|2144|2144|715|S/L|tCa/tTa||,T|ENSG00000141052|ENST00000443061|Transcript|intron_variant|||||||,T|ENSG00000141052|ENST00000425538|Transcript|missense_variant|2488|2288|763|S/L|tCa/tTa||,T|ENSG00000141052|ENST00000468060|Transcript|non_coding_exon_variant&nc_transcript_variant|1554||||||,T|ENSG00000141052|ENST00000395982|Transcript|i…
4	No	NGDN	ENSG00000129460	ENST00000408901	chr14:23938907	A	G	A	G	C>T/G>A	5_prime_UTR_variant	11						,A	CSQ=A|ENSG00000129460|ENST00000408901|Transcript|5_prime_UTR_variant|11||||||,A|ENSG00000129460|ENST00000557097|Transcript|upstream_gene_variant|||||||1,A|ENSG00000129460|ENST00000397154|Transcript|upstream_gene_variant|||||||5,A|ENSG00000129460|ENST00000555128|Transcript|upstream_gene_variant|||||||46,A|ENSG00000129460|ENST00000553439|Transcript|upstream_gene_variant|||||||9,A|ENSG00000129460|EN…
4	No	NLRP11	ENSG00000179873	ENST00000360133	chr19:56321216	G	G	A	A	C>T/G>A	missense_variant	1471	760	254	P/S	Ccc/Tcc		,A	CSQ=A|ENSG00000179873|ENST00000360133|Transcript|missense_variant|1471|760|254|P/S|Ccc/Tcc||,A|ENSG00000179873|ENST00000443188|Transcript|missense_variant|1471|760|254|P/S|Ccc/Tcc||
4	Yes	NLRP13	ENSG00000173572	ENST00000342929	chr19:56423937	T	C	T	G	C>T/G>A	missense_variant	1246	1246	416	E/K	Gaa/Aaa			CSQ=T|ENSG00000173572|ENST00000342929|Transcript|missense_variant|1246|1246|416|E/K|Gaa/Aaa||
4	No	NPAP1	ENSG00000185823	ENST00000329468	chr15:24922056	T	C	T	G	C>T/G>A	stop_gained	1516	1042	348	R/*	Cga/Tga			CSQ=T|ENSG00000185823|ENST00000329468|Transcript|stop_gained|1516|1042|348|R/*|Cga/Tga||
4	No	NRAS*	ENSG00000213281	ENST00000369535	chr1:115256528	C	T	A	T	T>A/A>T	missense_variant	437	183	61	Q/H	caA/caT		,A	CSQ=A|ENSG00000009307|ENST00000483407|Transcript|downstream_gene_variant|||||||3895,A|ENSG00000009307|ENST00000369530|Transcript|downstream_gene_variant|||||||3405,A|ENSG00000009307|ENST00000261443|Transcript|downstream_gene_variant|||||||3388,A|ENSG00000213281|ENST00000369535|Transcript|missense_variant|437|183|61|Q/H|caA/caT||,A|ENSG00000009307|ENST00000358528|Transcript|downstream_gene_variant…
4	No	OR4M1	ENSG00000176299	ENST00000315957	chr14:20249284	T	C	T	C	C>T/G>A	missense_variant	884	803	268	S/F	tCc/tTc		,T	CSQ=T|ENSG00000176299|ENST00000315957|Transcript|missense_variant|884|803|268|S/F|tCc/tTc||,T|ENSG00000176294|ENST00000557414|Transcript|intron_variant|||||||
4	Yes	OR4M2	ENSG00000182974	ENST00000332663	chr15:22368704	T	C	T	C	C>T/G>A	synonymous_variant	227	129	43	I	atC/atT		,T	CSQ=T|ENSG00000259176|ENST00000560969|Transcript|intron_variant&nc_transcript_variant|||||||,T|ENSG00000259176|ENST00000558798|Transcript|intron_variant&nc_transcript_variant|||||||,T|ENSG00000259176|ENST00000560544|Transcript|intron_variant&nc_transcript_variant|||||||,T|ENSG00000259176|ENST00000559392|Transcript|intron_variant&nc_transcript_variant|||||||,T|ENSG00000182974|ENST00000332663|Trans…
4	No	OR51F2	ENSG00000176925	ENST00000322110	chr11:4843021	T	C	T	G	C>T/G>A	missense_variant	471	406	136	R/C	Cgt/Tgt		,T	CSQ=T|ENSG00000167346|ENST00000380390|Transcript|intron_variant|||||||,T|ENSG00000176925|ENST00000322110|Transcript|missense_variant|471|406|136|R/C|Cgt/Tgt||,T|ENSG00000167346|ENST00000477339|Transcript|intron_variant&nc_transcript_variant|||||||
4	No	OR51S1	ENSG00000176922	ENST00000322101	chr11:4869718	C	G	A	A	C>T/G>A	missense_variant	797	721	241	R/C	Cgc/Tgc		,A	CSQ=A|ENSG00000167346|ENST00000380390|Transcript|intron_variant|||||||,A|ENSG00000176922|ENST00000322101|Transcript|missense_variant|797|721|241|R/C|Cgc/Tgc||,A|ENSG00000167346|ENST00000477339|Transcript|intron_variant&nc_transcript_variant|||||||
4	No	OR51T1	ENSG00000176900	ENST00000380378	chr11:4903397	T	C	T	A	C>T/G>A	missense_variant	349	349	117	H/Y	Cat/Tat		,T	CSQ=T|ENSG00000198217|ENST00000413036|Transcript|downstream_gene_variant|||||||4705,T|ENSG00000176900|ENST00000380378|Transcript|missense_variant|349|349|117|H/Y|Cat/Tat||,T|ENSG00000176900|ENST00000322049|Transcript|missense_variant|268|268|90|H/Y|Cat/Tat||,T|ENSG00000167346|ENST00000380390|Transcript|intron_variant|||||||,T|ENSG00000167346|ENST00000477339|Transcript|intron_variant&nc_transcript…
4	No	OR52M1	ENSG00000197790	ENST00000360213	chr11:4566853	T	C	T	G	C>T/G>A	missense_variant	433	433	145	R/C	Cgt/Tgt			CSQ=T|ENSG00000197790|ENST00000360213|Transcript|missense_variant|433|433|145|R/C|Cgt/Tgt||
4	No	OR52N1	ENSG00000181001	ENST00000317078	chr11:5809413	T	C	T	A	C>T/G>A	missense_variant	634	634	212	D/N	Gat/Aat			CSQ=T|ENSG00000132256|ENST00000412903|Transcript|intron_variant|||||||,T|ENSG00000132256|ENST00000380027|Transcript|intron_variant|||||||,T|ENSG00000181001|ENST00000317078|Transcript|missense_variant|634|634|212|D/N|Gat/Aat||
4	No	OR5H15	ENSG00000233412	ENST00000356526	chr3:97888463	A	G	A	A	C>T/G>A	missense_variant	920	920	307	R/K	aGa/aAa		,A	CSQ=A|ENSG00000233412|ENST00000356526|Transcript|missense_variant|920|920|307|R/K|aGa/aAa||,A|ENSG00000233412|ENST00000454529|Transcript|missense_variant|920|920|307|R/K|aGa/aAa||
4	No	OR5T2	ENSG00000181718	ENST00000313264	chr11:56000423	T	C	T	C	C>T/G>A	missense_variant	315	239	80	G/E	gGa/gAa			CSQ=T|ENSG00000181718|ENST00000313264|Transcript|missense_variant|315|239|80|G/E|gGa/gAa||
4	No	OR6C1	ENSG00000205330	ENST00000379668	chr12:55714592	T	C	T	G	C>T/G>A	missense_variant	247	209	70	S/L	tCg/tTg			CSQ=T|ENSG00000205330|ENST00000379668|Transcript|missense_variant|247|209|70|S/L|tCg/tTg||
4	No	OR6T1	ENSG00000181499	ENST00000321252	chr11:123813765	C	G	A	A	C>T/G>A	missense_variant	816	781	261	R/C	Cgt/Tgt		,A	CSQ=A|ENSG00000181499|ENST00000321252|Transcript|missense_variant|816|781|261|R/C|Cgt/Tgt||,A|ENSG00000171014|ENST00000307033|Transcript|downstream_gene_variant|||||||2421
4	No	PAH	ENSG00000171759	ENST00000551337	chr12:103288633	T	C	T	A	C>T/G>A	missense_variant	499	232	78	E/K	Gaa/Aaa		,T	CSQ=T|ENSG00000171759|ENST00000551988|Transcript|non_coding_exon_variant&nc_transcript_variant|321||||||,T|ENSG00000171759|ENST00000548677|Transcript|non_coding_exon_variant&nc_transcript_variant|319||||||,T|ENSG00000171759|ENST00000548928|Transcript|non_coding_exon_variant&nc_transcript_variant|154||||||,T|ENSG00000171759|ENST00000549111|Transcript|non_coding_exon_variant&nc_transcript_variant|3…
4	No	PCDHGA1	ENSG00000204956	ENST00000517417	chr5:140711128	T	C	T	G	C>T/G>A	missense_variant	877	877	293	R/C	Cgt/Tgt		,T	CSQ=T|ENSG00000204956|ENST00000517417|Transcript|missense_variant|877|877|293|R/C|Cgt/Tgt||,T|ENSG00000204956|ENST00000378105|Transcript|missense_variant|877|877|293|R/C|Cgt/Tgt||
4	No	PI3	ENSG00000124102	ENST00000243924	chr20:43804764	T	C	T	G	C>T/G>A	synonymous_variant	389	342	114	F	ttC/ttT			CSQ=T|ENSG00000124102|ENST00000243924|Transcript|synonymous_variant|389|342|114|F|ttC/ttT||
4	No	PLCB1	ENSG00000182621	ENST00000338061	chr20:8719917	T	C	T	C	C>T/G>A	missense_variant	1440	256	86	P/S	Cct/Tct		,T	CSQ=T|ENSG00000182621|ENST00000338061|Transcript|missense_variant|1440|256|86|P/S|Cct/Tct||,T|ENSG00000182621|ENST00000378641|Transcript|missense_variant|2693|2218|740|P/S|Cct/Tct||,T|ENSG00000182621|ENST00000441163|Transcript|missense_variant|1978|1978|660|P/S|Cct/Tct||,T|ENSG00000182621|ENST00000338037|Transcript|missense_variant|2245|2218|740|P/S|Cct/Tct||,T|ENSG00000182621|ENST00000487210|Tra…
4	No	POTEH	ENSG00000198062	ENST00000343518	chr22:16279248	T	C	T	A	C>T/G>A	synonymous_variant	1027	975	325	V	gtG/gtA		,T	CSQ=T|ENSG00000212216|ENST00000390914|Transcript|upstream_gene_variant|||||||2744,T|ENSG00000198062|ENST00000452800|Transcript|3_prime_UTR_variant&NMD_transcript_variant|1063||||||,T|ENSG00000236666|ENST00000422014|Transcript|downstream_gene_variant|||||||646,T|ENSG00000198062|ENST00000343518|Transcript|synonymous_variant|1027|975|325|V|gtG/gtA||,T|ENSG00000198062|ENST00000355872|Transcript|3_pri…
4	No	POTEM	ENSG00000187537	ENST00000439503	chr14:20020014	G	G	A	A	C>T/G>A	synonymous_variant	259	207	69	F	ttC/ttT		,A	CSQ=A|ENSG00000187537|ENST00000439503|Transcript|synonymous_variant|259|207|69|F|ttC/ttT||,A|ENSG00000187537|ENST00000547848|Transcript|synonymous_variant&NMD_transcript_variant|259|207|69|F|ttC/ttT||,A|ENSG00000187537|ENST00000547722|Transcript|synonymous_variant&NMD_transcript_variant|259|207|69|F|ttC/ttT||,A|ENSG00000187537|ENST00000344684|Transcript|synonymous_variant|259|207|69|F|ttC/ttT||,A…
4	No	PPIAL4G	ENSG00000236334	ENST00000419275	chr1:143767710	C	G	A	A	C>T/G>A	missense_variant	172	139	47	R/C	Cgt/Tgt			CSQ=A|ENSG00000236334|ENST00000419275|Transcript|missense_variant|172|139|47|R/C|Cgt/Tgt||
4	No	PRSS58	ENSG00000258223	ENST00000547058	chr7:141955085	T	C	T	A	C>T/G>A	missense_variant	335	226	76	E/K	Gaa/Aaa		,T	CSQ=T|ENSG00000258223|ENST00000547058|Transcript|missense_variant|335|226|76|E/K|Gaa/Aaa||,T|ENSG00000258223|ENST00000552471|Transcript|missense_variant|546|226|76|E/K|Gaa/Aaa||
4	No	RBFOX1	ENSG00000078328	ENST00000535565	chr16:7743345	T	GA	AT	A	na	missense_variant	1216-1217	895-896	299	E/I	GAa/ATa		,AT	CSQ=AT|ENSG00000078328|ENST00000553186|Transcript|intron_variant|||||||,AT|ENSG00000078328|ENST00000535565|Transcript|missense_variant|1216-1217|895-896|299|E/I|GAa/ATa||,AT|ENSG00000078328|ENST00000552089|Transcript|missense_variant|1189-1190|1075-1076|359|E/I|GAa/ATa||,AT|ENSG00000078328|ENST00000355637|Transcript|missense_variant|1339-1340|1087-1088|363|E/I|GAa/ATa||,AT|ENSG00000078328|ENST000…
4	No	RIMS2	ENSG00000176406	ENST00000329869	chr8:105257282	G	G	A	A	C>T/G>A	missense_variant	3584	3584	1195	G/E	gGa/gAa		,A	CSQ=A|ENSG00000176406|ENST00000329869|Transcript|missense_variant|3584|3584|1195|G/E|gGa/gAa||,A|ENSG00000176406|ENST00000408894|Transcript|missense_variant|3615|3494|1165|G/E|gGa/gAa||,A|ENSG00000176406|ENST00000339750|Transcript|missense_variant|281|281|94|G/E|gGa/gAa||,A|ENSG00000176406|ENST00000507740|Transcript|missense_variant|3151|2915|972|G/E|gGa/gAa||,A|ENSG00000176406|ENST00000436393|Tr…
4	No	RP1	ENSG00000104237	ENST00000220676	chr8:55538048	G	G	A	A	C>T/G>A	missense_variant	1754	1606	536	E/K	Gaa/Aaa			CSQ=A|ENSG00000104237|ENST00000427058|Transcript|intron_variant|||||||,A|ENSG00000104237|ENST00000220676|Transcript|missense_variant|1754|1606|536|E/K|Gaa/Aaa||
4	No	RPIA	ENSG00000153574	ENST00000283646	chr2:88991166	T	CC	TT	G	na	5_prime_UTR_variant	2012-05-06							CSQ=TT|ENSG00000153574|ENST00000283646|Transcript|5_prime_UTR_variant|5-6||||||
4	Yes	RPS27	ENSG00000177954	ENST00000392558	chr1:153963239	C	C	T	T	C>T/G>A	5_prime_UTR_variant	1						,T	CSQ=T|ENSG00000143552|ENST00000368553|Transcript|downstream_gene_variant|||||||1927,T|ENSG00000143552|ENST00000368559|Transcript|downstream_gene_variant|||||||1922,T|ENSG00000143545|ENST00000495720|Transcript|upstream_gene_variant|||||||4405,T|ENSG00000143552|ENST00000271854|Transcript|downstream_gene_variant|||||||1931,T|ENSG00000143545|ENST00000462680|Transcript|upstream_gene_variant|||||||4517…
4	No	SCN11A	ENSG00000168356	ENST00000450244	chr3:38951638	T	C	T	G	C>T/G>A	synonymous_variant	1219	1020	340	T	acG/acA		,T	CSQ=T|ENSG00000168356|ENST00000450244|Transcript|synonymous_variant|1219|1020|340|T|acG/acA||,T|ENSG00000168356|ENST00000302328|Transcript|synonymous_variant|1219|1020|340|T|acG/acA||,T|ENSG00000168356|ENST00000444237|Transcript|synonymous_variant|1219|1020|340|T|acG/acA||,T|ENSG00000215941|ENST00000401122|Transcript|downstream_gene_variant|||||||2758,T|ENSG00000168356|ENST00000456224|Transcript|…
4	No	SIDT1	ENSG00000072858	ENST00000393830	chr3:113303575	C	G	A	A	C>T/G>A	missense_variant	1517	866	289	R/Q	cGa/cAa		,A	CSQ=A|ENSG00000072858|ENST00000488390|Transcript|non_coding_exon_variant&nc_transcript_variant|47||||||,A|ENSG00000072858|ENST00000393830|Transcript|missense_variant|1517|866|289|R/Q|cGa/cAa||,A|ENSG00000239453|ENST00000462180|Transcript|downstream_gene_variant|||||||4020,A|ENSG00000072858|ENST00000491730|Transcript|downstream_gene_variant|||||||2853,A|ENSG00000072858|ENST00000264852|Transcript|m…
4	No	SLC16A9	ENSG00000165449	ENST00000395347	chr10:61443904	T	C	T	C	C>T/G>A	missense_variant	255	146	49	G/E	gGa/gAa		,T	CSQ=T|ENSG00000165449|ENST00000395347|Transcript|missense_variant|255|146|49|G/E|gGa/gAa||,T|ENSG00000165449|ENST00000395348|Transcript|missense_variant|783|146|49|G/E|gGa/gAa||,T|ENSG00000244348|ENST00000490626|Transcript|downstream_gene_variant|||||||3932,T|ENSG00000165449|ENST00000490066|Transcript|missense_variant|404|146|49|G/E|gGa/gAa||
4	No	SLC8A3	ENSG00000100678	ENST00000534137	chr14:70634600	T	G	A	A	C>T/G>A	synonymous_variant	602	540	180	I	atC/atT		,A	CSQ=A|ENSG00000100678|ENST00000534137|Transcript|synonymous_variant|602|540|180|I|atC/atT||,A|ENSG00000100678|ENST00000381269|Transcript|synonymous_variant|1294|540|180|I|atC/atT||,A|ENSG00000100678|ENST00000357887|Transcript|synonymous_variant|1294|540|180|I|atC/atT||,A|ENSG00000100678|ENST00000494208|Transcript|synonymous_variant&NMD_transcript_variant|1294|540|180|I|atC/atT||,A|ENSG00000100678…
4	No	SLC9A2	ENSG00000115616	ENST00000233969	chr2:103274237	C	G	A	A	C>T/G>A	synonymous_variant	646	504	168	T	acG/acA			CSQ=A|ENSG00000115616|ENST00000233969|Transcript|synonymous_variant|646|504|168|T|acG/acA||
4	Yes	SLCO6A1	ENSG00000205359	ENST00000379807	chr5:101834348	T	C	T	C	C>T/G>A	synonymous_variant	336	201	67	R	agG/agA		,T	CSQ=T|ENSG00000205359|ENST00000379807|Transcript|synonymous_variant|336|201|67|R|agG/agA||,T|ENSG00000205359|ENST00000505407|Transcript|non_coding_exon_variant&nc_transcript_variant|167||||||,T|ENSG00000205359|ENST00000514551|Transcript|non_coding_exon_variant&nc_transcript_variant|7||||||,T|ENSG00000205359|ENST00000513675|Transcript|synonymous_variant|270|201|67|R|agG/agA||,T|ENSG00000205359|ENS…
4	No	SNCAIP	ENSG00000064692	ENST00000379536	chr5:121786742	T	C	T	C	C>T/G>A	missense_variant	2226	2020	674	P/S	Cct/Tct		,T	CSQ=T|ENSG00000064692|ENST00000503116|Transcript|3_prime_UTR_variant|2566||||||,T|ENSG00000064692|ENST00000447854|Transcript|synonymous_variant|1239|1068|356|F|ttC/ttT||,T|ENSG00000064692|ENST00000508017|Transcript|3_prime_UTR_variant&NMD_transcript_variant|1230||||||,T|ENSG00000064692|ENST00000379536|Transcript|missense_variant|2226|2020|674|P/S|Cct/Tct||,T|ENSG00000250328|ENST00000510972|Transc…
4	Yes	SRGAP3	ENSG00000196220	ENST00000360413	chr3:9066956	G	G	A	A	C>T/G>A	missense_variant	1857	1595	532	S/F	tCc/tTc		,A	CSQ=A|ENSG00000196220|ENST00000360413|Transcript|missense_variant|1857|1595|532|S/F|tCc/tTc||,A|ENSG00000196220|ENST00000544908|Transcript|3_prime_UTR_variant|1900||||||,A|ENSG00000196220|ENST00000433332|Transcript|non_coding_exon_variant&nc_transcript_variant|1976||||||,A|ENSG00000196220|ENST00000383836|Transcript|missense_variant|2095|1667|556|S/F|tCc/tTc||,A|ENSG00000196220|ENST00000475560|Tra…
4	No	SYNE1	ENSG00000131018	ENST00000466159	chr6:152861132	T	C	T	G	C>T/G>A	missense_variant	244	92	31	R/Q	cGa/cAa		,T	CSQ=T|ENSG00000131018|ENST00000466159|Transcript|missense_variant|244|92|31|R/Q|cGa/cAa||,T|ENSG00000131018|ENST00000367248|Transcript|missense_variant|561|92|31|R/Q|cGa/cAa||,T|ENSG00000131018|ENST00000423061|Transcript|missense_variant|529|92|31|R/Q|cGa/cAa||,T|ENSG00000131018|ENST00000448038|Transcript|missense_variant|694|92|31|R/Q|cGa/cAa||,T|ENSG00000131018|ENST00000367255|Transcript|missen…
4	No	SYT1	ENSG00000067715	ENST00000552624	chr12:79679683	G	G	A	A	C>T/G>A	missense_variant	488	283	95	E/K	Gaa/Aaa		,A	CSQ=A|ENSG00000067715|ENST00000552624|Transcript|missense_variant|488|283|95|E/K|Gaa/Aaa||,A|ENSG00000067715|ENST00000457153|Transcript|missense_variant|731|283|95|E/K|Gaa/Aaa||,A|ENSG00000067715|ENST00000551304|Transcript|downstream_gene_variant|||||||65,A|ENSG00000067715|ENST00000549671|Transcript|downstream_gene_variant|||||||66,A|ENSG00000067715|ENST00000552074|Transcript|incomplete_terminal_…
4	No	TAS2R38	ENSG00000257138	ENST00000547270	chr7:141672714	T	G	A	A	C>T/G>A	missense_variant	860	776	259	S/L	tCa/tTa		,A	CSQ=A|ENSG00000257138|ENST00000547270|Transcript|missense_variant|860|776|259|S/L|tCa/tTa||,A|ENSG00000257335|ENST00000465654|Transcript|intron_variant|||||||
4	No	TDRD5	ENSG00000162782	ENST00000367614	chr1:179620128	C	G	A	A	C>T/G>A	missense_variant	2286	1927	643	E/K	Gaa/Aaa		,A	CSQ=A|ENSG00000162782|ENST00000367614|Transcript|missense_variant|2286|1927|643|E/K|Gaa/Aaa||,A|ENSG00000162782|ENST00000417329|Transcript|missense_variant|295|295|99|E/K|Gaa/Aaa||,A|ENSG00000162782|ENST00000444136|Transcript|missense_variant|2177|1927|643|E/K|Gaa/Aaa||,A|ENSG00000162782|ENST00000294848|Transcript|missense_variant|2177|1927|643|E/K|Gaa/Aaa||
4	No	THSD7B	ENSG00000144229	ENST00000409968	chr2:138373853	T	G	A	A	C>T/G>A	missense_variant	3710	3532	1178	E/K	Gaa/Aaa		,A	CSQ=A|ENSG00000144229|ENST00000543459|Transcript|intron_variant|||||||,A|ENSG00000144229|ENST00000409968|Transcript|missense_variant|3710|3532|1178|E/K|Gaa/Aaa||,A|ENSG00000144229|ENST00000413152|Transcript|missense_variant|3448|3448|1150|E/K|Gaa/Aaa||,A|ENSG00000144229|ENST00000272643|Transcript|missense_variant|3541|3541|1181|E/K|Gaa/Aaa||
4	No	TKTL2	ENSG00000151005	ENST00000280605	chr4:164393463	T	C	T	G	C>T/G>A	missense_variant	1585	1424	475	R/Q	cGa/cAa			CSQ=T|ENSG00000151005|ENST00000280605|Transcript|missense_variant|1585|1424|475|R/Q|cGa/cAa||
4	Yes	TLR4	ENSG00000136869	ENST00000355622	chr9:120475272	C	G	A	A	C>T/G>A	missense_variant	967	866	289	R/Q	cGa/cAa		,A	CSQ=A|ENSG00000136869|ENST00000355622|Transcript|missense_variant|967|866|289|R/Q|cGa/cAa||,A|ENSG00000136869|ENST00000394487|Transcript|missense_variant|1127|746|249|R/Q|cGa/cAa||,A|ENSG00000136869|ENST00000472304|Transcript|non_coding_exon_variant&nc_transcript_variant|783||||||,A|ENSG00000136869|ENST00000490685|Transcript|downstream_gene_variant|||||||4015,A|ENSG00000201444|ENST00000364574|Tra…
4	No	TMEM200A	ENSG00000164484	ENST00000392429	chr6:130762228	T	C	T	G	C>T/G>A	stop_gained	3039	661	221	R/*	Cga/Tga		,T	CSQ=T|ENSG00000164484|ENST00000392429|Transcript|stop_gained|3039|661|221|R/*|Cga/Tga||,T|ENSG00000164484|ENST00000545622|Transcript|stop_gained|934|661|221|R/*|Cga/Tga||,T|ENSG00000164484|ENST00000296978|Transcript|stop_gained|1532|661|221|R/*|Cga/Tga||
4	No	TNR	ENSG00000116147	ENST00000367674	chr1:175331865	T	C	T	G	C>T/G>A	missense_variant	3497	2788	930	E/K	Gaa/Aaa		,T	CSQ=T|ENSG00000116147|ENST00000367674|Transcript|missense_variant|3497|2788|930|E/K|Gaa/Aaa||,T|ENSG00000116147|ENST00000263525|Transcript|missense_variant|3343|2788|930|E/K|Gaa/Aaa||,T|ENSG00000116147|ENST00000367673|Transcript|missense_variant|3073|2518|840|E/K|Gaa/Aaa||
4	No	TP53	ENSG00000141510	ENST00000508793	chr17:7578550	G	G	A	A	C>T/G>A	missense_variant	518	380	127	S/F	tCc/tTc		,A	CSQ=A|ENSG00000141510|ENST00000504937|Transcript|non_coding_exon_variant&nc_transcript_variant|262||||||,A|ENSG00000141510|ENST00000508793|Transcript|missense_variant|518|380|127|S/F|tCc/tTc||,A|ENSG00000141510|ENST00000505014|Transcript|non_coding_exon_variant&nc_transcript_variant|636||||||,A|ENSG00000141510|ENST00000504290|Transcript|non_coding_exon_variant&nc_transcript_variant|262||||||,A|EN…
4	No	TP63	ENSG00000073282	ENST00000354600	chr3:189612073	C	G	A	A	C>T/G>A	missense_variant	1684	1543	515	E/K	Gaa/Aaa		,A	CSQ=A|ENSG00000073282|ENST00000392461|Transcript|downstream_gene_variant|||||||53,A|ENSG00000073282|ENST00000354600|Transcript|missense_variant|1684|1543|515|E/K|Gaa/Aaa||,A|ENSG00000073282|ENST00000456148|Transcript|missense_variant|1531|1531|511|E/K|Gaa/Aaa||,A|ENSG00000073282|ENST00000392460|Transcript|downstream_gene_variant|||||||63,A|ENSG00000073282|ENST00000320472|Transcript|3_prime_UTR_va…
4	No	TRIML1	ENSG00000184108	ENST00000332517	chr4:189060749	G	G	A	A	C>T/G>A	missense_variant	177	37	13	E/K	Gaa/Aaa		,A	CSQ=A|ENSG00000184108|ENST00000332517|Transcript|missense_variant|177|37|13|E/K|Gaa/Aaa||,A|ENSG00000247130|ENST00000501322|Transcript|downstream_gene_variant|||||||1227,A|ENSG00000184108|ENST00000512233|Transcript|upstream_gene_variant|||||||4068,A|ENSG00000184108|ENST00000507581|Transcript|upstream_gene_variant|||||||4048
4	No	TTN	ENSG00000155657	ENST00000306136	chr2:179610826	T	C	T	C	C>T/G>A	missense_variant	2165	2144	715	G/E	gGa/gAa		,T	CSQ=T|ENSG00000155657|ENST00000306136|Transcript|missense_variant|2165|2144|715|G/E|gGa/gAa||,T|ENSG00000155657|ENST00000359218|Transcript|intron_variant|||||||,T|ENSG00000155657|ENST00000342175|Transcript|intron_variant|||||||,T|ENSG00000155657|ENST00000342992|Transcript|intron_variant|||||||,T|ENSG00000155657|ENST00000356127|Transcript|intron_variant|||||||,T|ENSG00000155657|ENST00000360870|Tra…
4	Yes	TTN	ENSG00000155657	ENST00000360870	chr2:179611813	T	C	T	G	C>T/G>A	missense_variant	15539	15314	5105	R/Q	cGa/cAa		,T	CSQ=T|ENSG00000155657|ENST00000306136|Transcript|intron_variant|||||||,T|ENSG00000155657|ENST00000359218|Transcript|intron_variant|||||||,T|ENSG00000155657|ENST00000342175|Transcript|intron_variant|||||||,T|ENSG00000155657|ENST00000446208|Transcript|downstream_gene_variant|||||||4693,T|ENSG00000155657|ENST00000342992|Transcript|intron_variant|||||||,T|ENSG00000155657|ENST00000356127|Transcript|in…
4	No	ZNF385D	ENSG00000151789	ENST00000281523	chr3:21462821	T	C	T	G	C>T/G>A	missense_variant	1592	1073	358	R/Q	cGa/cAa			CSQ=T|ENSG00000151789|ENST00000467140|Transcript|downstream_gene_variant|||||||50,T|ENSG00000151789|ENST00000281523|Transcript|missense_variant|1592|1073|358|R/Q|cGa/cAa||
4	No	ZNF716	ENSG00000182111	ENST00000418732	chr7:57528531	G	G	A	A	C>T/G>A	missense_variant	328	328	110	D/N	Gat/Aat		,A	CSQ=A|ENSG00000182111|ENST00000418732|Transcript|missense_variant|328|328|110|D/N|Gat/Aat||,A|ENSG00000182111|ENST00000420713|Transcript|missense_variant|476|364|122|D/N|Gat/Aat||
4	No	ZNF813	ENSG00000198346	ENST00000396403	chr19:53994085	T	C	T	G	C>T/G>A	missense_variant	727	599	200	S/L	tCg/tTg		,T	CSQ=T|ENSG00000198346|ENST00000396403|Transcript|missense_variant|727|599|200|S/L|tCg/tTg||,T|ENSG00000198346|ENST00000468450|Transcript|downstream_gene_variant|||||||65,T|ENSG00000198346|ENST00000396421|Transcript|intron_variant|||||||,T|ENSG00000198346|ENST00000490956|Transcript|downstream_gene_variant|||||||253

## Sheet: Supp Table 3
Supplementary Table 3: Characteristics of samples used in Sequenom screen
M-male, F-female	* Patient's age when tumor was surgically removed.		** Cell line generated from 2 metastatic melanoma tumours mixed after resection during the same operation.
									Sample screen set
Sample	matching normal	Patient Gender	Patient Age (years)*	Sample Source	Sample type	Primary Tumor Site	Metastatic Tumor Site	Exome Seq (246 dataset)	489 samples	450 samples
100T	Y	M	28	Robinson sample screen	tumour	Back	Chest wall, soft tissue		Y	Y
101T	Y	M	58	Robinson sample screen	tumour	Unknown	Omentum		Y	Y
103T	Y	F	35	Robinson sample screen	tumour	Shoulder	Axilla		Y	Y
104T	Y	M	56	Robinson sample screen	tumour	Ankle	Thigh, subcutaneous		Y	Y
105T	Y	M	28	Robinson sample screen	tumour	Upper back	Neck, soft tissue		Y	Y
106T	Y	F	41	Robinson sample screen	tumour	Calf	Lung		Y	Y
108T	Y	F	25	Robinson sample screen	tumour	Heel	Thigh, subcutaneous	Y	Y	Y
109T	Y	M	58	Robinson sample screen	tumour	Shoulder	Scrotum		Y	Y
10T	Y	M	55	Robinson sample screen	tumour	Back	Axilla		Y	Y
110T	Y	M	51	Robinson sample screen	tumour	Unknown	Axilla		Y	Y
111T	Y	M	41	Robinson sample screen	tumour	Mid upper back	Axilla		Y	Y
112T	Y	M	46	Robinson sample screen	tumour	Lower back	Inguinal		Y	Y
113T	Y	M	38	Robinson sample screen	tumour	Posterior shoulder	Axilla		Y	Y
114T	Y	M	22	Robinson sample screen	tumour	Unknown	Adrenal gland		Y	Y
116T	Y	M	29	Robinson sample screen	tumour	Leg	Thigh, subcutaneous		Y	Y
117T	Y	M	44	Robinson sample screen	tumour	Posterior lower leg	Chest wall, subcutaneous		Y	Y
119T	Y	M	45	Robinson sample screen	tumour	Chest	Axilla		Y	Y
120T	Y	M	56	Robinson sample screen	tumour	Abdomen	Lung		Y	Y
122T	Y	F	60	Robinson sample screen	tumour	Back	Lung		Y	Y
123T	Y	M	51	Robinson sample screen	tumour	Unknown	Anticubital		Y	Y
124T	Y	M	44	Robinson sample screen	tumour	Back	Inguinal		Y	Y
128T	Y	M	29	Robinson sample screen	tumour	Neck	Lung		Y	Y
12T	Y	M	53	Robinson sample screen	tumour	Arm	Upper arm, subcutaneous	Y	Y	Y
130T	Y	F	49	Robinson sample screen	tumour	Foot	Lower leg, subcutaneous	Y	Y	Y
131T	N	M	63	Robinson sample screen	tumour	Trunk	Thigh & Back, subcutaneous **		Y	Y
13T	Y	M	49	Robinson sample screen	tumour	Forehead	Chest wall, subcutaneous		Y	Y
14T	Y	F	58	Robinson sample screen	tumour	Foot	Small Bowel	Y	Y	Y
15T	Y	M	39	Robinson sample screen	tumour	Heel	Thigh, subcutaneous		Y	Y
16T	Y	M	62	Robinson sample screen	tumour	Scalp	Lung		Y	Y
17T	Y	M	33	Robinson sample screen	tumour	Unknown	Shoulder, subcutaneous	Y	Y	Y
18T	Y	M	55	Robinson sample screen	tumour	Upper back	Clavicle, soft tissue	Y	Y	Y
19T	Y	M	49	Robinson sample screen	tumour	Wrist	Scapula, subcutaneous		Y	Y
1T	Y	F	29	Robinson sample screen	tumour	Posterior neck	Lung	Y	Y	Y
20T	Y	F	58	MD anderson screen	tumour	Shoulder	Axilla		Y	Y
21T	Y	M	59	MD anderson screen	tumour	Unknown	Omentum		Y	Y
22T	Y	M	51	MD anderson screen	tumour	Nipple	Chest wall, subcutaneous	Y	Y	Y
23T	Y	M	44	MD anderson screen	tumour	Scalp	Lung	Y	Y	Y
24T	Y	M	49	MD anderson screen	tumour	Upper arm	Axilla	Y	Y	Y
25T	Y	M	n/a	MD anderson screen	tumour	leg/ hip	Iliac		Y	Y
26T	Y	F	48	MD anderson screen	tumour	Upper thigh	Lung	Y	Y	Y
28T	Y	F	28	MD anderson screen	tumour	Vulva	Iliac		Y	Y
29T	Y	M	51	MD anderson screen	tumour	Thigh	Inguinal		Y	Y
2T	Y	M	30	MD anderson screen	tumour	Upper back	Pectoral, subcutaneous		Y	Y
30T	Y	F	53	MD anderson screen	tumour	Upper back	Lung		Y	Y
31T	Y	F	49	MD anderson screen	tumour	Knee	Thigh, subcutaneous		Y	Y
32T	Y	M	58	MD anderson screen	tumour	Shoulder	Omentum	Y	Y	Y
33T	Y	M	33	MD anderson screen	tumour	Temple (head)	Chest wall, subcutaneous, & pleura **		Y	Y
34T	Y	M	31	MD anderson screen	tumour	mid back	Shoulder, subcutaneous		Y	Y
35T	Y	F	23	MD anderson screen	tumour	Heel	Thigh, subcutaneous	Y	Y	Y
36T	Y	M	25	MD anderson screen	tumour	Shoulder	Thigh, subcutaneous		Y	Y
37T	Y	F	38	Rosenberg sample screen	Cell line	Neck	Omentum		Y	Y
38T	Y	M	27	MD anderson screen	tumour	Scalp	Skull versus Dura		Y	Y
39T	Y	M	56	MD anderson screen	tumour	Chin	Mesentery		Y	Y
3T	Y	M	18	MD anderson screen	tumour	Scalp	Forehead, subcutaneous		Y	Y
41T	Y	M	45	MD anderson screen	tumour	Scalp	Neck, soft tissue		Y	Y
43T	Y	F	19	Robinson sample screen	tumour	Thigh	Popliteal soft tissue	Y	Y	Y
44T	Y	M	56	Robinson sample screen	tumour	mid back	Lung		Y	Y
45T	Y	M	48	Robinson sample screen	tumour	Peri-umbilicus	Mediastinum		Y	Y
47T	Y	F	42	Robinson sample screen	tumour	Shoulder	Abdomen, subcutaneous		Y	Y
48T	Y	M	28	Robinson sample screen	tumour	Anterior chest wall	Back, soft tissue		Y	Y
49T	Y	M	43	Robinson sample screen	tumour	Lower back	Thigh, subcutaneous		Y	Y
4T	Y	F	33	n/a	tumour	Arm	Supraclavicular, soft tissue		Y	Y
50T	Y	F	49	Rosenberg sample screen	Cell line	Unknown	Inguinal		Y	Y
51T	Y	F	50	Sequenome Screen	Cell line	Medial thigh	Adnexa	Y	Y	Y
52T	Y	F	39	Rosenberg sample screen	Cell line	Shoulder	Lung		Y	Y
53T	Y	F	48	Rosenberg sample screen	Cell line	Calf	Breast		Y	Y
55T	Y	M	60	commercial line screen	Cell line	Neck	Lung	Y	Y	Y
56T	Y	M	52	Sequenome Screen	Cell line	Thigh	Lung	Y	Y	Y
58T	Y	F	46	commercial line screen	Cell line	Shoulder	Hip, subcutaneous		Y	Y
59T	Y	F	64	Rosenberg sample screen	Cell line	Back	Abdomen, subcutaneous		Y	Y
5T	Y	M	47	commercial line screen	Cell line	Lower abdomen	Iliac	Y	Y	Y
60T	Y	M	46	Sequenome Screen	Cell line	Abdomen	Flank, subcutaneous	Y	Y	Y
62T	Y	F	58	Rosenberg sample screen	Cell line	Toe	Thigh, subcutaneous		Y	Y
63T	Y	M	30	Rosenberg sample screen	Cell line	Mandible	Small Bowel		Y	Y
64T	Y	F	32	MD anderson screen	tumour	Unknown	Ovary	Y	Y	Y
67T	Y	M	29	MD anderson screen	tumour	Scapula	Back, subcutaneous		Y	Y
68T	Y	M	49	MD anderson screen	tumour	Knee	Lung		Y	Y
69T	Y	M	36	MD anderson screen	tumour	Thigh	Axilla		Y	Y
6T	Y	M	42	MD anderson screen	tumour	Temple	Neck, soft tissue		Y	Y
71T	Y	M	67	MD anderson screen	tumour	Anterior shoulder	Lung		Y	Y
72T	Y	M	53	MD anderson screen	tumour	Mid back	Liver		Y	Y
73T	Y	F	45	MD anderson screen	tumour	Scapula	Breast		Y	Y
74T	Y	F	40	MD anderson screen	tumour	Leg	Lower extremity, subcutaneous		Y	Y
75T	Y	F	54	MD anderson screen	tumour	Arm	Upper arm, subcutaneous		Y	Y
76T	Y	M	40	MD anderson screen	tumour	Scalp	Neck, soft tissue		Y	Y
77T	Y	M	39	MD anderson screen	tumour	Posterior shoulder	Lung		Y	Y
78T	Y	F	27	MD anderson screen	tumour	Back	Lung		Y	Y
79T	Y	M	53	MD anderson screen	tumour	Mid back	Supraclavicular, soft tissue		Y	Y
7T	Y	M	53	MD anderson screen	tumour	Knee	Stomach	Y	Y	Y
80T	Y	M	36	MD anderson screen	tumour	Calf	Popliteal		Y	Y
81T	Y	F	60	MD anderson screen	tumour	Arm	Upper arm, subcutaneous	Y	Y	Y
82T	Y	M	48	Rosenberg sample screen	Cell line	Scapula	Axilla		Y	Y
83T	Y	F	33	Rosenberg sample screen	Tumour	Arm	Back, subcutaneous		Y	Y
84T	Y	F	60	Rosenberg sample screen	Tumour	Calf	Thigh, subcutaneous		Y	Y
85T	Y	M	44	Rosenberg sample screen	Tumour	Anterior chest wall	Chest wall, subcutaneous		Y	Y
86T	Y	F	42	Rosenberg sample screen	Tumour	Forearm	Liver		Y	Y
87T	Y	M	27	Rosenberg sample screen	Tumour	Upper arm	Small bowel & mesentary **		Y	Y
88T	Y	F	37	Sequenome Screen	Tumour	Scalp	Chest wall, subcutaneous	Y	Y	Y
8T	Y	M	61	Sequenome Screen	Tumour	Thigh	Inguinal	Y	Y	Y
90T	Y	M	19	Rosenberg sample screen	Tumour	Occipital scalp	Neck, soft tissue		Y	Y
91T	Y	F	55	Sequenome Screen	Tumour	Shoulder	Subcostal soft tissue	Y	Y	Y
92T	Y	F	37	Sequenome screen	Tumour	Inguinal	Femur		Y	Y
93T	Y	F	42	Sequenome Screen	Tumour	Finger	Axilla	Y	Y	Y
94T	Y	M	44	Rosenberg sample screen	Tumour	Unknown	Adrenal gland		Y	Y
95T	Y	F	58	Rosenberg sample screen	Tumour	Unknown	Inguinal		Y	Y
96T	Y	M	49	Sequenome Screen	Tumour	Unknown	Inguinal	Y	Y	Y
98T	Y	F	58	Rosenberg sample screen	Tumour	Foot	Small Bowel		Y	Y
99T	Y	M	57	Rosenberg sample screen	Tumour	Back	Liver		Y	Y
9T	Y	M	62	Sequenome Screen	Tumour	Mid Back	Back, subcutaneous	Y	Y	Y
A02	Y	F	32	Hayward sample set	Cell line	R posterior upper arm	subcutaneous L axilla	Y	Y	Y
A04	Y	F	24	Hayward sample set	Cell line	R shin	retroperitenial lymph nodes		Y	Y
A06	Y	F	39	Hayward sample set	Cell line	L posterior upper back (shoulder blade)	stomach internal edge, small bowel lymph nodes	Y	Y	Y
A11	Y	M	58	Hayward sample set	Cell line	R calf	subcutaneous L lower abdominal wall		Y	Y
A13	Y	M	19	Hayward sample set	Cell line	L loin	L intestine and bowel lymph nodes		Y	Y
A15	Y	F	47	Hayward sample set	Cell line	R lower back	L femoral lymph node		Y	Y
A375	N	F	54	Hayward sample set	Cell line	n/a	malignant		Y	Y
C001	Y	F	50	Hayward sample set	Cell line	R calf	R calf nodule		Y	Y
C002	Y	M	60	Hayward sample set	Cell line	R upper leg	R thigh		Y	Y
C003	N	F	54	Hayward sample set	Cell line	Right upper inner arm- cutaneous	Lymph node metastasis		Y	Y
C004	Y	F	42	Hayward sample set	Cell line	occult	L axilla lymph nodes		Y	Y
C006	Y	F	35	Hayward sample set	Cell line	R lower back	R inguinal lymph nodes		Y	Y
C011	Y	F	34	Hayward sample set	Cell line	L upper leg	lung and liver		Y	Y
C013	Y	M	71	Hayward sample set	Cell line	upper back	L and R axilla lymph nodes		Y	Y
C016	Y	F	48	Hayward sample set	Cell line	post L thigh	Left groin lymph node	Y	Y	Y
C017	Y	F	57	Hayward sample set	Cell line	R mid back	R axilla lymph nodes		Y	Y
C021	Y	M	38	Hayward sample set	Cell line	L upper back	L axilla lymph nodes	Y	Y	Y
C022	Y	F	45	Hayward sample set	Cell line	R arm	R axillary lymph nodes	Y	Y	Y
C025	Y	M	41	Hayward sample set	Cell line	L upper back	Lymph node	Y	Y	Y
C027	Y	M	61	Hayward sample set	Cell line	L upper back	L axilla lymph nodes		Y	Y
C037	Y	F	27	Hayward sample set	Cell line	n/a	R axilla lymph nodes		Y	Y
C044	Y	F	51	Hayward sample set	Cell line	L lower back	L groin		Y	Y
C045	Y	F	22	Hayward sample set	Cell line	R shoulder	R axilla lymph nodes		Y	Y
C052	Y	M	69	Hayward sample set	Cell line	mid back	L axilla lymph nodes		Y	Y
C054	Y	F	52	Hayward sample set	Cell line	R lower leg	R groin		Y	Y
C055	Y	M	80	Hayward sample set	Cell line	centre back	R axilla lymph nodes and Lgroin		Y	Y
C057	Y	F	35	Hayward sample set	Cell line	L upper back	L axilla lymph nodes		Y	Y
C058	Y	M	39	Hayward sample set	Cell line	n/a	L axilla lymph nodes		Y	Y
C060	Y	F	64	Hayward sample set	Cell line	R upper leg	R groin		Y	Y
C062	Y	M	67	Hayward sample set	Cell line	n/a	L and R groin		Y	Y
C065	Y	M	39	Hayward sample set	Cell line	L lower back	L axilla lymph nodes		Y	Y
C067	Y	M	69	Hayward sample set	Cell line	upper back	R axilla lymph nodes	Y	Y	Y
C071	Y	M	33	Hayward sample set	Cell line	R upper back	R axilla lymph nodes		Y	Y
C074	Y	F	45	Hayward sample set	Cell line	mid back	axillary lymph nodes		Y	Y
C076	Y	M	47	Hayward sample set	Cell line	Right Upper arm cutaneous	Right axilla metastasis	Y	Y	Y
C077	Y	M	48	Hayward sample set	Cell line	mid upper back	L and R axilla lymph nodes	Y	Y	Y
C078	Y	M	60	Hayward sample set	Cell line	L lower back	axillary lymph nodes		Y	Y
C081	Y	M	54	Hayward sample set	Cell line	R upper leg	L groin		Y	Y
C083	Y	M	33	Hayward sample set	Cell line	R neck	neck		Y	Y
C084	Y	M	75	Hayward sample set	Cell line	R upper back	R neck	Y	Y	Y
C086	N	F	27	Hayward sample set	Cell line	Left Neck	Left Neck lymph node		Y	Y
C088	Y	F	55	Hayward sample set	Cell line	R upper abdomen	R axillary lymph nodes		Y	Y
C089	Y	F	50	Hayward sample set	Cell line	n/a	L axilla lymph nodes		Y	Y
C091	Y	F	53	Hayward sample set	Cell line	L lower leg	groin		Y	Y
C092	Y	M	51	Hayward sample set	Cell line	n/a	Neck		Y	Y
C094	Y	F	20	Hayward sample set	Cell line	L upper back	L axilla lymph nodes		Y	Y
C096	Y	M	45	Hayward sample set	Cell line	R lower leg	groin		Y	Y
C097	Y	F	43	Hayward sample set	Cell line	L neck	neck		Y	Y
C100	Y	M	78	Hayward sample set	Cell line	Mid scalp	R neck		Y	Y
C106	Y	M	52	Hayward sample set	Cell line	R upper leg	R groin		Y	Y
C32	N	M	53	Hayward sample set	Cell line	Back	Small Bowel met		Y	Y
COLO-829	N	M	45	Hayward sample set	Cell line	n/a	Fibroblast	Y	Y	Y
D01	Y	F	54	Hayward sample set	Cell line	occult	R breast lateral wall		Y	Y
D03	Y	M	51	Hayward sample set	Cell line	L mid back	L axilla lymph nodes		Y	Y
D04	Y	F	37	Hayward sample set	Cell line	L lower leg	pancreas head		Y	Y
D05	Y	M	39	Hayward sample set	Cell line	L Calf	adrenal	Y	Y	Y
D08	Y	F	47	Hayward sample set	Cell line	L leg below the knee	intransit lesion (shin, ankle)		Y	Y
D10	Y	F	64	Hayward sample set	Cell line	R foot	L scapula		Y	Y
D11	Y	M	22	Hayward sample set	Cell line	R buccal mucosa	small bowel lymph node		Y	Y
D14	Y	F	24	Hayward sample set	Cell line	L inner thigh	small bowel	Y	Y	Y
D17	Y	M	31	Hayward sample set	Cell line	L calf	R leg		Y	Y
D18	Y	F	46	Hayward sample set	Cell line	n/a	L chest wall and R axilla		Y	Y
D20	Y	F	41	Hayward sample set	Cell line	L upper outer arm	mesenteric lymph node		Y	Y
D22	Y	M	49	Hayward sample set	Cell line	R shoulder	R shoulder	Y	Y	Y
D23	Y	M	30	Hayward sample set	Cell line	n/a	subcutaneous		Y	Y
D24	Y	M	52	Hayward sample set	Cell line	n/a	brain, liver	Y	Y	Y
D25	Y	F	40	Hayward sample set	Cell line	L ear	back		Y	Y
D26	Y	M	44	Hayward sample set	Cell line	n/a	mesenteric lymph node		Y	Y
D28	Y	M	66	Hayward sample set	Cell line	occult	R neck lymph nodes		Y	Y
D29	Y	M	44	Hayward sample set	Cell line	n/a	subcutaneous nodule		Y	Y
D32	Y	M	35	Hayward sample set	Cell line	n/a	R ankle		Y	Y
D35	Y	M	43	Hayward sample set	Cell line	occult	cerebral	Y	Y	Y
D36	Y	M	56	Hayward sample set	Cell line	L deltoid	lung, bowel	Y	Y	Y
D40	Y	M	55	Hayward sample set	Cell line	n/a	chest		Y	Y
D41	Y	M	44	Hayward sample set	Cell line	L medial calf	L groin lymph node	Y	Y	Y
D42	Y	F	74	Hayward sample set	Cell line	R knee	L scapula		Y	Y
D49	Y	F	36	Hayward sample set	Cell line	R upper arm	subcutaneous R forearm	Y	Y	Y
D54	Y	M	51	Hayward sample set	Cell line	R forearm	R groin illiac lymph nodes		Y	Y
D64	Y	M	49	Hayward sample set	Cell line	n/a	R calf		Y	Y
MB1029	Y	M	55	Robinson sample screen	tumour	R-ankle	Primary Skin		Y	Y
MB104	Y	M	65	Robinson sample screen	tumour	Posterior Waist	Subcutaneous Back		Y	Y
MB1046LN	N	M	70	Robinson sample screen	tumour	R-ankle	Lymph Node		Y	Y
MB106	Y	M	67	Robinson sample screen	tumour	Upper Back	Bone Spine		Y	Y
MB1067	N	F	47	Robinson sample screen	tumour	L-Lower Leg	Lymph Node		Y	Y
MB107	Y	M	47	Robinson sample screen	tumour	Unknown	Brain		Y	Y
MB1082	N	F	61	Robinson sample screen	tumour	L-Lateral Ankle	Subcutaneous Groin		Y	Y
MB1089	Y	F	56	Robinson sample screen	tumour	L-Calf	Liver		Y	Y
MB1110	N	F	61	Robinson sample screen	tumour	Unknown	Subcutaneous Arm		Y	Y
MB1113	N	F	63	Robinson sample screen	tumour	R-Nasal Cavity	Muscle Back		Y	Y
MB1157	N	F	71	Robinson sample screen	tumour	Scalp	Primary Skin		Y	Y
MB1160	N	F	61	Robinson sample screen	tumour	R-Upper Back	Lymph Node	Y	Y	Y
MB1222	N	M	25	Robinson sample screen	tumour	L-Upper Back	Lymph Node		Y	Y
MB1227	Y	M	41	Robinson sample screen	tumour	Unknown	Subcutaneous Trunk		Y	Y
MB1245	Y	M	41	Robinson sample screen	tumour	R-Posterior Knee	Bowel Small		Y	Y
MB1287	Y	M	83	Robinson sample screen	tumour	Forehead	Subcutaneous Neck		Y	Y
MB1320	Y	F	57	Robinson sample screen	tumour	Vulvo-Vag	Lymph Node		Y	Y
MB1335	Y	M	61	Robinson sample screen	tumour	R-Temple	Primary Skin		Y	Y
MB1337	Y	M	41	Robinson sample screen	tumour	Unknown	Subcutaneous Thigh		Y	Y
MB161	Y	F	72	Robinson sample screen	tumour	Vulva	Primary Vulvar Vag		Y	Y
MB298	Y	F	53	Robinson sample screen	tumour	L-Neck	Brain		Y	Y
MB327	Y	F	71	Robinson sample screen	tumour	R-Vulva	Primary Vulvar Vag		Y	Y
MB363	Y	M	69	Robinson sample screen	tumour	Posterior Neck	Subcutaneous Back		Y	Y
MB393	Y	M	68	Robinson sample screen	tumour	R-Ear	Brain		Y	Y
MB402	Y	M	52	Robinson sample screen	tumour	Unknown	Lymph Node		Y	Y
MB404	Y	M	67	Robinson sample screen	tumour	L-Lower Back	Muscle Gluteal		Y	Y
MB463	Y	M	52	Robinson sample screen	tumour	Rt Buttock	Primary Skin		Y	Y
MB464	Y	F	37	Robinson sample screen	tumour	Rt Knee	Primary Skin		Y	Y
MB487T	Y	M	73	Robinson sample screen	tumour	L-Upper Arm	Lymph Node		Y	Y
MB490	Y	F	65	Robinson sample screen	tumour	L-Upper Tragus/Ear	Brain		Y	Y
MB505	Y	F	75	Robinson sample screen	tumour	R-Posterior Upper Arm	Subcutaneous Thigh		Y	Y
MB522	Y	M	52	Robinson sample screen	tumour	Unknown	Bowel Small		Y	Y
MB532	Y	F	44	Robinson sample screen	tumour	Unknown	Lymph Node		Y	Y
MD_04	N	F	61	MD anderson screen	tumour	R-arm	LN		Y
MD_14	N	F	91	MD anderson screen	tumour	R-5th toe	LN		Y
MD_15	N	F	28	MD anderson screen	tumour	R-buttock	LN		Y
MD_22	N	M	58	MD anderson screen	tumour	Unknown primary	Brain		Y
MD_35	N	F	38	MD anderson screen	tumour	R-calf	Liver		Y
MD_37	N	F	53	MD anderson screen	tumour	R-eye	Liver		Y
MD_40	N	F	74	MD anderson screen	tumour	R-arm	Liver		Y
MD_A11	N	M	57	MD anderson screen	tumour	Unknown primary	LN		Y
MD_B01x	N	M	49	MD anderson screen	tumour	R-superior patella	LN		Y
MD_B06	N	M	34	MD anderson screen	tumour	L-upper chest wall	LN		Y
MD_B08	N	M	80	MD anderson screen	tumour	'Foot: Toes: First	LN		Y
MD_C14	N	M	65	MD anderson screen	tumour	L-heel	LN met		Y
MD_C16	N	M	69	MD anderson screen	tumour	Back	LN met		Y
MD_C19	N	M	56	MD anderson screen	tumour	Unknown primary	Soft Tissue/Skin		Y
MD_C22	N	M	55	MD anderson screen	tumour	R-arm	LN		Y
MD_C30x	N	M	51	MD anderson screen	tumour	R-upper back	Soft Tissue/Skin		Y
MD_C31x	N	F	83	MD anderson screen	tumour	Left foot	LN		Y
MD_D03x	N	F	68	MD anderson screen	tumour	Rectum	LN		Y
MD_D13	N	F	70	MD anderson screen	tumour	R-heel	LN		Y
MD_D16	N	M	68	MD anderson screen	tumour	R-foot	LN		Y
MD_D22	N	M	77	MD anderson screen	tumour	Unknown primary	LN		Y
MD_D23	N	M	69	MD anderson screen	tumour	R-foot (plantar surface)	LN		Y
MM383	Y	M	25	Hayward sample set	Cell line	n/a	R. anterior chest		Y	Y
MM540	Y	M	33	Hayward sample set	Cell line	R shoulder	anterior chest		Y	Y
MM548	Y	M	44	Hayward sample set	Cell line	R thigh	R groin lymph node		Y	Y
MM576	Y	F	40	Hayward sample set	Cell line	n/a	R. medial upper arm		Y	Y
MM595	Y	M	50	Hayward sample set	Cell line	n/a	Ant Chest Wall		Y	Y
MM608	Y	M	57	Hayward sample set	Cell line	lower back	L buttock		Y	Y
MM622	Y	M	n/a	Hayward sample set	Cell line	L medial knee	n/a		Y	Y
MM636	Y	M	48	Hayward sample set	Cell line	R upper posterior arm	R Axilla	Y	Y	Y
MM648	Y	M	46	Hayward sample set	Cell line	R scapula	Pulmonary and cerebral		Y	Y
MM96L	N	F	66	Hayward sample set	Cell line	L scapula	n/a		Y	Y
MM127	N	M	35	Hayward sample set	Cell line	mid back cutaneous	Multiple subcutaneous back		Y	Y
MM138	N	F	32	Hayward sample set	Cell line	Left calf cutaneous	Left thigh subcutanoues nodule		Y	Y
MM170	N	n/a	n/a	Hayward sample set	Cell line	n/a	n/a		Y	Y
MM200	N	F	43	Hayward sample set	Cell line	Left calf cutaneous	Left Inguinal nodes		Y	Y
MM229	N	M	71	Hayward sample set	Cell line	Right back	Right Axila lymph node		Y	Y
MM253	N	M	43	Hayward sample set	Cell line	Left Cubital Fossa	Left Axilla Lymph node		Y	Y
MM266	N	F	60	Hayward sample set	Cell line	Right Upper arm cutaneous	n/a		Y	Y
MM329	N	F	26	Hayward sample set	Cell line	Left posterior Upper arm	n/a		Y	Y
MM369	N	M	68	Hayward sample set	Cell line	Left lower back	flank subcutaneous deposits		Y	Y
MM370	N	M	45	Hayward sample set	Cell line	Back cutaneous	Left Axilla subcutaneous deposits		Y	Y
MM384	N	M	71	Hayward sample set	Cell line	Occult	Inguinal lymph node		Y	Y
MM386	N	M	42	Hayward sample set	Cell line	n/a	Left Axilla lymph node		Y	Y
MM396	N	F	26	Hayward sample set	Cell line	Left Scapula	Left Axilla Lymph node		Y	Y
MM409	N	M	31	Hayward sample set	Cell line	Right chest cutaneous	Left Axilla Lymph node		Y	Y
MM415	N	M	55	Hayward sample set	Cell line	Right upper back cutaneous	R axilla Lymph node		Y	Y
MM418	N	F	26	Hayward sample set	Cell line	Back cutaneous	Chest subcutaneous		Y	Y
MM426	N	M	35	Hayward sample set	Cell line	Right Occipital scalp (in hair)	Rigth scalp subcutaneous		Y	Y
MM455	N	M	42	Hayward sample set	Cell line	Right postular med thigh	Amputed right leg and iliac nodes		Y	Y
MM466	N	F	84	Hayward sample set	Cell line	Dorsum left foot	Left groin lymph node		Y	Y
MM470	N	F	68	Hayward sample set	Cell line	Mid back	n/a		Y	Y
MM472	N	M	59	Hayward sample set	Cell line	Cutaneous nasal columnella	Submandible lymph node		Y	Y
MM473	N	M	43	Hayward sample set	Cell line	Back cutaneous	Right and Left axilla lymph node		Y	Y
MM485	N	M	33	Hayward sample set	Cell line	Right thigh cutaneous	Right groin lymph node		Y	Y
MM488	N	F	55	Hayward sample set	Cell line	Right posterior calf	n/a		Y	Y
MM537	N	F	64	Hayward sample set	Cell line	Right posterior calf	Right inguinal lymph nodes		Y	Y
MM603	N	n/a	n/a	Hayward sample set	Cell line	n/a	n/a		Y	Y
MM604	N	F	14	Hayward sample set	Cell line	n/a	lymph node		Y	Y
MM629	N	M	76	Hayward sample set	Cell line	Left heel cutaneous (acral)	n/a		Y	Y
MM649	N	M	n/a	Hayward sample set	Cell line	n/a	n/a		Y	Y
MM653	N	F	n/a	Hayward sample set	Cell line	n/a	n/a		Y	Y
TB1	N	F	74	Sydney sample set	Tumour	Shoulder	Lymph nodes- Axilla		Y	Y
TB100	N	M	73	Sydney sample set	Tumour	Hand - Dorsum	Lymph nodes- Axilla		Y	Y
TB103	N	M	50	Sydney sample set	Tumour	Thorax	Lymph nodes- Axilla		Y	Y
TB108	N	M	21	Sydney sample set	Tumour	Occult	Lymph nodes- Pelvic		Y	Y
TB116	N	M	71	Sydney sample set	Tumour	Scalp	Lymph nodes- Inguinal		Y	Y
TB119	N	M	64	Sydney sample set	Tumour	Lateral Forearm	Lymph nodes- Axilla		Y	Y
TB12	N	F	69	Sydney sample set	Tumour	Upper Arm Lateral	Lymph nodes- Axilla		Y	Y
TB120	N	F	84	Sydney sample set	Tumour	Calf	Lymph nodes- Axilla		Y	Y
TB122	N	F	80	Sydney sample set	Tumour	Toenail	Lymph nodes- Inguinal		Y	Y
TB125	N	M	53	Sydney sample set	Tumour	Shin Medial	Lymph nodes- Pelvic		Y	Y
TB126	N	M	51	Sydney sample set	Tumour	Lumbar	Lymph nodes- Inguinal		Y	Y
TB13	N	M	61	Sydney sample set	Tumour	Occult	Lymph nodes- Inguinal		Y	Y
TB132	N	F	39	Sydney sample set	Tumour	Calf	Lymph nodes- Inguinal		Y	Y
TB139	N	M	23	Sydney sample set	Tumour	Thorax	Lymph nodes- Axilla		Y	Y
TB142	N	M	66	Sydney sample set	Tumour	Thorax	Lymph nodes- Axilla		Y	Y
TB144	N	M	83	Sydney sample set	Tumour	Thorax	Lymph nodes- Axilla		Y	Y
TB148	N	M	58	Sydney sample set	Tumour	Forearm	Lymph nodes- Axilla		Y	Y
TB149	N	M	53	Sydney sample set	Tumour	Thorax	Lymph nodes- Axilla		Y	Y
TB15	N	M	61	Sydney sample set	Tumour	Thorax	Lymph nodes- Inguinal		Y	Y
TB152	N	M	60	Sydney sample set	Tumour	Thorax	Lymph nodes- Axilla		Y	Y
TB16	N	F	47	Sydney sample set	Tumour	Thorax	Lymph nodes- Axilla		Y	Y
TB162	N	F	85	Sydney sample set	Tumour	Shin	Lymph nodes- Groin		Y	Y
TB17	N	F	45	Sydney sample set	Tumour	Buttock	Lymph nodes- Inguinal		Y	Y
TB172	N	F	68	Sydney sample set	Tumour	Calf	Lymph nodes- Inguinal		Y	Y
TB173	N	M	40	Sydney sample set	Tumour	Occult	Lymph nodes- Inguinal		Y	Y
TB175	N	M	77	Sydney sample set	Tumour	Thorax	Lymph nodes- Axilla		Y	Y
TB188	N	M	40	Sydney sample set	Tumour	Occult	Lymph nodes- Axilla		Y	Y
TB192	N	M	55	Sydney sample set	Tumour	Thorax	Lymph nodes- Groin		Y	Y
TB196	N	M	60	Sydney sample set	Tumour	Upper Abdomen Lateral	Lymph nodes- Axilla		Y	Y
TB201	N	F	57	Sydney sample set	Tumour	Thorax	Thorax Lateral		Y	Y
TB205	N	M	63	Sydney sample set	Tumour	Thorax	Lymph nodes- Axilla		Y	Y
TB212	N	M	20	Sydney sample set	Tumour	Calf Medial	Lymph nodes- Axilla		Y	Y
TB217	N	F	19	Sydney sample set	Tumour	Thigh	Lymph nodes- Inguinal/Pelvic		Y	Y
TB219	N	M	36	Sydney sample set	Tumour	Thorax	Lymph nodes- Axilla		Y	Y
TB23	N	M	47	Sydney sample set	Tumour	Calf	Lymph nodes- Inguinal		Y	Y
TB231	N	M	24	Sydney sample set	Tumour	Occult	Lymph nodes- Inguinal		Y	Y
TB232	N	F	64	Sydney sample set	Tumour	Shoulder	Lymph nodes- Axilla		Y	Y
TB233	N	M	58	Sydney sample set	Tumour	Thorax Lateral	Lymph nodes- Axilla		Y	Y
TB234	N	M	52	Sydney sample set	Tumour	Foot - Sole	Thigh		Y	Y
TB237	N	F	56	Sydney sample set	Tumour	Thigh Medial	Lymph nodes- Inguinal		Y	Y
TB242	N	F	56	Sydney sample set	Tumour	Upper Arm Lateral	Lymph nodes- Axilla		Y	Y
TB249	N	F	40	Sydney sample set	Tumour	Thorax	Lymph nodes- Axilla		Y	Y
TB25	N	M	78	Sydney sample set	Tumour	Calf Medial	Lymph nodes- Groin		Y	Y
TB253	N	F	54	Sydney sample set	Tumour	Occult	Visceral Other		Y	Y
TB259	N	F	58	Sydney sample set	Tumour	Upper Arm Medial	Lymph nodes- Axilla		Y	Y
TB272	N	M	26	Sydney sample set	Tumour	Shin Medial	Lymph nodes- Inguinal		Y	Y
TB273	N	M	63	Sydney sample set	Tumour	Thorax	Lymph nodes- Axilla		Y	Y
TB277	N	M	51	Sydney sample set	Tumour	Thigh Medial	Lymph nodes- Inguinal		Y	Y
TB278	N	M	55	Sydney sample set	Tumour	Occult	Lymph nodes- Axilla		Y	Y
TB28	N	M	79	Sydney sample set	Tumour	Thorax	Lymph nodes- Axilla		Y	Y
TB285	N	F	46	Sydney sample set	Tumour	Shin	Lymph nodes- Groin		Y	Y
TB288	N	M	32	Sydney sample set	Tumour	Thorax	Lymph nodes- Axilla		Y	Y
TB30	N	M	50	Sydney sample set	Tumour	Shoulder	Lymph nodes- Axilla		Y	Y
TB313	N	F	73	Sydney sample set	Tumour	Upper Arm	Lymph nodes- Axilla		Y	Y
TB32	N	M	59	Sydney sample set	Tumour	Forearm	Lymph nodes- Axilla		Y	Y
TB322	N	M	52	Sydney sample set	Tumour	Thigh	Lymph nodes- Inguinal		Y	Y
TB327	N	M	52	Sydney sample set	Tumour	Occult	Lymph nodes- Axilla		Y	Y
TB333	N	M	35	Sydney sample set	Tumour	Lumbar	Lymph nodes- Inguinal		Y	Y
TB334	N	F	48	Sydney sample set	Tumour	Shin	Lymph nodes- Inguinal		Y	Y
TB340	N	M	60	Sydney sample set	Tumour	Thorax	Lymph nodes- Axilla		Y	Y
TB343	N	M	76	Sydney sample set	Tumour	Toenail	Lymph nodes- Inguinal		Y	Y
TB349	N	M	56	Sydney sample set	Tumour	Shoulder	Lymph nodes- Axilla		Y	Y
TB350	N	M	71	Sydney sample set	Tumour	Lumbar	Lymph nodes- Axilla		Y	Y
TB351	N	M	30	Sydney sample set	Tumour	Thigh	Lymph nodes- Inguinal		Y	Y
TB356	N	M	82	Sydney sample set	Tumour	Forearm	Lymph nodes- Axilla		Y	Y
TB36	N	F	65	Sydney sample set	Tumour	Upper Arm	Lymph nodes- Axilla		Y	Y
TB360	N	F	52	Sydney sample set	Tumour	Thorax Lateral	Lymph nodes- Axilla		Y	Y
TB362	N	M	60	Sydney sample set	Tumour	Thorax	Lymph nodes- Axilla		Y	Y
TB366	N	F	60	Sydney sample set	Tumour	Calf Medial	Lymph nodes- Inguinal		Y	Y
TB37	N	M	61	Sydney sample set	Tumour	Thorax	Lymph nodes- Axilla		Y	Y
TB385	N	M	51	Sydney sample set	Tumour	Medial Forearm	Lymph nodes- Axilla		Y	Y
TB387	N	F	50	Sydney sample set	Tumour	Thigh	Lymph nodes- Inguinal		Y	Y
TB394	N	M	56	Sydney sample set	Tumour	Upper Arm Lateral	Lymph nodes- Axilla		Y	Y
TB396	N	F	70	Sydney sample set	Tumour	Shin	Lymph nodes- Inguinal		Y	Y
TB43	N	M	78	Sydney sample set	Tumour	Thorax	Lymph nodes- Axilla		Y	Y
TB45	N	F	38	Sydney sample set	Tumour	Calf	Lymph nodes- Inguinal		Y	Y
TB47	N	M	67	Sydney sample set	Tumour	Thorax Lateral	Lymph nodes- Axilla		Y	Y
TB49	N	M	31	Sydney sample set	Tumour	Thorax	Lymph nodes- Axilla		Y	Y
TB5	N	M	83	Sydney sample set	Tumour	Shin Medial	Lymph nodes- Inguinal		Y	Y
TB51	N	F	44	Sydney sample set	Tumour	Occult	Lymph nodes- Axilla		Y	Y
TB52	N	F	55	Sydney sample set	Tumour	Thigh	Lymph nodes- Inguinal		Y	Y
TB53	N	M	28	Sydney sample set	Tumour	Upper Arm	Lymph nodes- Axilla		Y	Y
TB54	N	M	67	Sydney sample set	Tumour	Occult	Lymph nodes- Axilla		Y	Y
TB6	N	F	45	Sydney sample set	Tumour	Vulva	Lymph nodes- Inguinal		Y	Y
TB60	N	M	47	Sydney sample set	Tumour	Shoulder	Lymph nodes- Inguinal		Y	Y
TB61	N	F	46	Sydney sample set	Tumour	Occult	Lymph nodes- Axilla		Y	Y
TB62	N	F	62	Sydney sample set	Tumour	Thigh	Lymph nodes- Inguinal		Y	Y
TB64	N	M	69	Sydney sample set	Tumour	Thigh	Lymph nodes- Inguinal		Y	Y
TB66	N	M	47	Sydney sample set	Tumour	Occult	Lymph nodes- Axilla		Y	Y
TB69	N	M	30	Sydney sample set	Tumour	Occult	Lymph nodes- Axilla		Y	Y
TB74	N	F	70	Sydney sample set	Tumour	Calf	Lymph nodes- Inguinal		Y	Y
TB83	N	M	69	Sydney sample set	Tumour	Calf Medial	Lymph nodes- Inguinal		Y	Y
TB88	N	F	64	Sydney sample set	Tumour	Calf	Lymph nodes- Inguinal		Y	Y
TB92	N	M	50	Sydney sample set	Tumour	Thorax	Lymph nodes- Axilla		Y	Y
TB93	N	F	77	Sydney sample set	Tumour	Shin	Lymph nodes- Inguinal		Y	Y
RPMI7932	N	F	36	Hayward sample set	Cell line	n/a	plueral effusion malignant		Y	Y
SK MEL24	N	M	67	Hayward sample set	Cell line	n/a	metastatic lymph node		Y	Y
SKMEL13	N	n/a	n/a	Hayward sample set	Cell line	n/a	n/a		Y	Y
SKMEL2	N	M	60	Hayward sample set	Cell line	n/a	skin metastasis thigh		Y	Y
SKMEL28	N	M	51	Hayward sample set	Cell line	n/a	malignant		Y	Y
SKMel5	N	F	24	Hayward sample set	Cell line	n/a	metastatic axillary node		Y	Y
A03-JDS	N	M	61	Hayward sample set	Cell line	Right scalp	Neck subcutaneous		Y	Y
A07-RJM	Y	M	45	Hayward sample set	Cell line	Anterior Chest wall	Subcutaneoous Right post. Upper thigh met		Y	Y
A10	N	F	72	Hayward sample set	Cell line	n/a	Subcutaneous left shin mets		Y	Y
A2058	N	M	43	Hayward sample set	Cell line	n/a	metastatic lymph node		Y	Y
AF-6	N	F	n/a	Hayward sample set	Cell line	n/a	n/a		Y	Y
BL	N	F	n/a	Hayward sample set	Cell line	n/a	n/a		Y	Y
C008	N	F	65	Hayward sample set	Cell line	n/a	metastatic lymph node		Y	Y
C038	N	F	33	Hayward sample set	Cell line	Left lower leg	Left groin lymph node		Y	Y
C042	N	M	n/a	Hayward sample set	Cell line	Cutaneous	Left axilla Lymph node		Y	Y
C043	N	F	54	Hayward sample set	Cell line	Left Upper Back	Axilla Lymph node		Y	Y
C050	Y	M	70	Hayward sample set	Cell line	Left ear	Left parotid lmph node		Y	Y
C079	Y	M	52	Hayward sample set	Cell line	Left Heel Cutaneous	n/a		Y	Y
C080	N	M	65	Hayward sample set	Cell line	Left lower Leg	Left leg		Y	Y
C101F	N	n/a	n/a	Hayward sample set	Cell line	n/a	n/a		Y	Y
C108	N	M	47	Hayward sample set	Cell line	n/a	Left Neck lymph node		Y	Y
CJM	N	M	57	Hayward sample set	Cell line	n/a	Intestine and small bowel lymph node		Y	Y
D38	Y	M	50	Hayward sample set	Cell line	Occult primary	Right calf subcutaneous/ lymph node		Y	Y
D59	N	F	n/a	Hayward sample set	Cell line	n/a	n/a		Y	Y
HT144	N	M	29	Hayward sample set	Cell line	n/a	subcutaneous metastatic site		Y	Y
ME 1007	N	n/a	n/a	Hayward sample set	Cell line	n/a	n/a		Y	Y
ME 10538	N	n/a	n/a	Hayward sample set	Cell line	n/a	n/a		Y	Y
Me1042	N	n/a	n/a	Hayward sample set	Cell line	n/a	n/a		Y	Y
ME1402	N	n/a	n/a	Hayward sample set	Cell line	n/a	n/a		Y	Y
ME4405	N	n/a	n/a	Hayward sample set	Cell line	n/a	n/a		Y	Y
A14-GM	N	M	47	Hayward sample set	Cell line	n/a	Right plueral metastatic lesion		Y	Y
WMM1175	N	n/a	n/a	Hayward sample set	Cell line	n/a	n/a		Y	Y
WMM1215	N	n/a	n/a	Hayward sample set	Cell line	n/a	n/a		Y	Y
WSB	N	n/a	n/a	Hayward sample set	Cell line	n/a	n/a		Y	Y
WW	N	n/a	n/a	Hayward sample set	Cell line	n/a	n/a		Y	Y
IgR3-GM	N	n/a	n/a	Hayward sample set	Cell line	n/a	n/a		Y	Y
IPC298	N	M	n/a	Hayward sample set	Cell line	n/a	n/a		Y	Y
JA	N	M	n/a	Hayward sample set	Cell line	n/a	n/a		Y	Y
MEL-RM	N	M	n/a	Hayward sample set	Cell line	n/a	Bowel or Lymph node		Y	Y
MEL-RMU	N	M	n/a	Hayward sample set	Cell line	n/a	n/a		Y	Y
MW	N	M	n/a	Hayward sample set	Cell line	n/a	Upper Intestinal lymph node		Y	Y
92.1-Uveal	N	n/a	n/a	Hayward sample set	Cell line	Uveal	n/a		Y	Y
C918-Uveal	N	n/a	n/a	Hayward sample set	Cell line	Uveal	n/a		Y	Y
MEL202-Uveal	N	n/a	n/a	Hayward sample set	Cell line	Uveal	n/a		Y	Y
MEL270-Uveal	N	n/a	n/a	Hayward sample set	Cell line	Uveal	n/a		Y	Y
MEL285-Uveal	N	n/a	n/a	Hayward sample set	Cell line	Uveal	n/a		Y	Y
MEL290-Uveal	N	n/a	n/a	Hayward sample set	Cell line	Uveal	n/a		Y	Y
OCM1-Uveal	N	n/a	n/a	Hayward sample set	Cell line	Uveal	n/a		Y	Y
OCM3-Uveal	N	n/a	n/a	Hayward sample set	Cell line	Uveal	n/a		Y	Y
OCM8-Uveal	N	n/a	n/a	Hayward sample set	Cell line	Uveal	n/a		Y	Y
OMM1.3-Uveal	N	n/a	n/a	Hayward sample set	Cell line	Uveal	n/a		Y	Y
OMM1Dallas-Uveal	N	n/a	n/a	Hayward sample set	Cell line	Uveal	n/a		Y	Y
MB481	N	F	47	Robinson sample screen	tumour	Left Medial Thigh	Left Medial Thigh		Y	Y
MB669	Y	M	59	Robinson sample screen	tumour	Anterior Chest	Anterior Chest		Y	Y
MB706	N	M	63	Robinson sample screen	tumour	Anterior Chest	Anterior Chest		Y	Y
MB87	Y	F	53	Robinson sample screen	tumour	L-Neck	L-Neck		Y	Y
MB929	N	F	69	Robinson sample screen	tumour	L-Arm	L-Arm		Y	Y
MB930T	Y	M	64	Robinson sample screen	tumour	L-Shoulder	L-Shoulder	Y	Y	Y
UACC 257	N	n/a	n/a	commercial line	Cell line	n/a	n/a		Y	Y
UACC 62	N	n/a	n/a	commercial line	Cell line	n/a	n/a		Y	Y
UCSD 242L	N	n/a	n/a	commercial line	Cell line	n/a	n/a		Y	Y
UCSD 354L	N	n/a	n/a	commercial line	Cell line	n/a	n/a		Y	Y
WM 266	N	n/a	n/a	commercial line	Cell line	n/a	n/a		Y	Y
501MEL	N	n/a	n/a	commercial line screen	Cell line	n/a	n/a		Y	Y
LOX IMIV	N	n/a	n/a	commercial line	Cell line	n/a	n/a		Y	Y
M14	N	n/a	n/a	commercial line screen	Cell line	n/a	n/a		Y	Y
M19 MEL	N	n/a	n/a	commercial line	Cell line	n/a	n/a		Y	Y
MALME3M	N	n/a	n/a	commercial line screen	Cell line	n/a	n/a		Y	Y
MEL JUSO	N	n/a	n/a	commercial line	Cell line	n/a	n/a		Y	Y
MEL STR	N	n/a	n/a	commercial line	Cell line	n/a	n/a		Y	Y
MEL STV	N	n/a	n/a	commercial line	Cell line	n/a	n/a		Y	Y
MD_08	N	M	47	MD anderson screen	tumour	Head	Head		Y
MD_09	N	M	27	MD anderson screen	tumour	L-foot	L-foot		Y
MD_11	N	M	64	MD anderson screen	tumour	Abdomen	Abdomen		Y
MD_13	N	F	62	MD anderson screen	tumour	Unknown primary	Unknown primary		Y
MD_19	N	M	80	MD anderson screen	tumour	Ear	Ear		Y
MD_28	N	M	47	MD anderson screen	tumour	Back	Back		Y
MD_34	N	F	75	MD anderson screen	tumour	Rectum	Rectum		Y
MD_39	N	F	54	MD anderson screen	tumour	Head	Head		Y
MD_43	N	F	55	MD anderson screen	tumour	Eye	Eye		Y
MD_B13	N	M	29	MD anderson screen	tumour	Foot	LN		Y
MD_B17	N	M	53	MD anderson screen	tumour	Arm: Lower: NOS	LN		Y
MD_C20	N	M	41	MD anderson screen	tumour	Trunk: NOS	LN		Y
MD_C23	N	M	74	MD anderson screen	tumour	Trunk: NOS	LN		Y
MD_C28	N	M	50	MD anderson screen	tumour	Leg: Lower: NOS	Soft tissue		Y
MD_D14	N	M	83	MD anderson screen	tumour	Rectum	LN		Y
MD_D21	N	F	55	MD anderson screen	tumour	Leg: Ankle: Posterior	Soft tissue		Y
MD_D24	N	F	52	MD anderson screen	tumour	Arm: Upper: NOS	LN		Y
RPMI 795I	N	n/a	n/a	Sequenome screen	Cell line	n/a	n/a		Y	Y
NM112	Y	n/a	n/a	Sydney sample set	Cell line	n/a	n/a		Y	Y
NM11743	N	n/a	n/a	Sydney sample set	Cell line	n/a	n/a		Y	Y
Nm123	N	n/a	n/a	Sydney sample set	Cell line	n/a	n/a		Y	Y
NM176	Y	n/a	n/a	Sydney sample set	Cell line	n/a	n/a		Y	Y
Nm177	N	n/a	n/a	Sydney sample set	Cell line	n/a	n/a		Y	Y
NM182	Y	n/a	n/a	Sydney sample set	Cell line	n/a	n/a		Y	Y
NM183	N	n/a	n/a	Sydney sample set	Cell line	n/a	n/a		Y	Y
Nm200	N	n/a	n/a	Sydney sample set	Cell line	n/a	n/a		Y	Y
Nm39	Y	n/a	n/a	Sydney sample set	Cell line	n/a	n/a		Y	Y
NM8	N	n/a	n/a	Sydney sample set	Cell line	n/a	n/a		Y	Y
Nm88	N	n/a	n/a	Sydney sample set	Cell line	n/a	n/a		Y	Y
TB194	N	M	75	Sydney sample set	Tumour	Left calf	Left Inguinal Lymph Node		Y	Y
TB2	N	M	68	Sydney sample set	Tumour	Left Calf	Subcutaneous Cutaneous met		Y	Y
TB218	N	M	53	Sydney sample set	Tumour	Left foot sole	Subcutaneous cutaneous left lung		Y	Y
TB220	N	M	58	Sydney sample set	Tumour	Right thigh anterior	Left Inguinal Lymph Node		Y	Y
TB236	N	M	71	Sydney sample set	Tumour	Occult	Abdomen Wall Nodule Subcutaneous		Y	Y
TB269	N	F	6	Sydney sample set	Tumour	Left upper arm posterior	Left Axilla		Y	Y
TB310	N	M	45	Sydney sample set	Tumour	Right Thorax anterior	Left axilla Lymph node		Y	Y
TB41	N	M	71	Sydney sample set	Tumour	Left Abdomen Anterior	left Axilla groin lymoh node		Y	Y
TB72	N	M	49	Sydney sample set	Tumour	Occult	Spleen		Y	Y
SMU 08-0342	N	M	66	Sydney sample set	Tumour	Right Thorax anterior	Right Axilla lymph node		Y	Y
RPA 07-0046	N	F	44	Sydney sample set	Tumour	Left Vulva	Vulva recurrent metastasis		Y	Y

## Sheet: Supp Table 4
Supplementary Table 4: Assay design of novel candidate hotspots
WELL	TERM	SNP_ID	2nd-PCRP	1st-PCRP	AMP_LEN	UP_CONF	MP_CONF	Tm(NN)	PcGC	PWARN	UEP_DIR	UEP_MASS	UEP_SEQ	EXT1_CALL	EXT1_MASS	EXT1_SEQ	EXT2_CALL	EXT2_MASS	EXT2_SEQ	EXT3_CALL	EXT3_MASS	EXT3_SEQ	EXT4_CALL	EXT4_MASS	EXT4_SEQ	1stPAUSE
W1	iPLEX	SRGAP3_S532F	ACGTTGGATGCACAAGCCTAAGATGGTCGC	ACGTTGGATGCAGGATCTCAGGTGGAAGTC	99	97.1	64.2	48.2	52.9	d	F	5059.3	ACCCACCTCTCTCAAAG	A	5330.5	ACCCACCTCTCTCAAAGA	G	5346.5	ACCCACCTCTCTCAAAGG
W1	iPLEX	SLCO6A1_R67R	ACGTTGGATGTGATAAGGTTCGGCGGTTTC	ACGTTGGATGACTGTCATCCACTTCTCCCG	100	98.6	64.2	49.3	52.9		R	5259.4	GGCGGTTTCCGAAAAAG	T	5530.6	GGCGGTTTCCGAAAAAGA	C	5546.6	GGCGGTTTCCGAAAAAGG
W1	iPLEX	C6_R145C	ACGTTGGATGTAGTGGGGACTGAACATTTC	ACGTTGGATGTTGAAGAGGCTGACTGCAAG	97	94.2	64.2	50.5	42.9	dg	F	6334.1	ATACATTACCACTGTCACAGC	A	6605.4	ATACATTACCACTGTCACAGCA	G	6621.4	ATACATTACCACTGTCACAGCG
W1	iPLEX	OR4M2_I43I	ACGTTGGATGATGAGGGTCTAGACTGATGG	ACGTTGGATGAGACTCCAGAGGTCCAACTA	127	94.7	64.2	49	38.1		R	6518.3	ACTGATGGTGCAAATGATAAG	T	6789.5	ACTGATGGTGCAAATGATAAGA	C	6805.5	ACTGATGGTGCAAATGATAAGG
W1	iPLEX	DBC1_R630Q	ACGTTGGATGACATCTACCTACGTAGTCGG	ACGTTGGATGGATGTAGAACTGCCTCTTGG	124	97.7	64.2	60.2	62.5	d	R	7249.7	GGACTCGGCTACCTACCCTACTGC	T	7520.9	GGACTCGGCTACCTACCCTACTGCA	C	7536.9	GGACTCGGCTACCTACCCTACTGCG
W1	iPLEX	DCC_G55E	ACGTTGGATGTTCTGATGCCGTCACAATGC	ACGTTGGATGTTGATCACTGGAACTCCTCG	101	99.8	64.2	62.4	62.5	Dg	F	7418.8	CTGATGCCGTCACAATGCGGGGAG	A	7690	CTGATGCCGTCACAATGCGGGGAGA	G	7706	CTGATGCCGTCACAATGCGGGGAGG
W2	iPLEX	TTN_R5105Q	ACGTTGGATGCTGGAGAGATACTCCACAC	ACGTTGGATGTGGTCCTCCAGTAGGAATAG	119	97	78.8	50.6	57.9	d	R	5846.8	CCAGGAGAGACTCTAGAGC	T	6118	CCAGGAGAGACTCTAGAGCA	C	6134	CCAGGAGAGACTCTAGAGCG
W2	iPLEX	TLR4_R289Q	ACGTTGGATGTAGAGGGCCTGTGCAATTTG	ACGTTGGATGCATCGAGGTAGTAGTCTAAG	86	97.8	78.8	54	38.5	D	F	7969.2	GTGCAATTTGACCATTGAAGAATTCC	A	8240.4	GTGCAATTTGACCATTGAAGAATTCCA	G	8256.4	GTGCAATTTGACCATTGAAGAATTCCG
W3	iPLEX	LRP1B_E83K	ACGTTGGATGTTGCCAACAGCTGAATTGTC	ACGTTGGATGCCTTTACAGCTTCTCCCATC	128	95.5	72.3	45.6	47.1	D	R	5265.4	ACTGTGAGGATGGATTC	T	5536.6	ACTGTGAGGATGGATTCA	C	5552.6	ACTGTGAGGATGGATTCG
W3	iPLEX	KIF17_E269K	ACGTTGGATGATGTGGGATCTTCCAGAAGC	ACGTTGGATGGGACTGTAACTACAGCAACC	102	100	72.3	49.1	42.1		F	5753.8	TTCCAGAAGCCGTTATCTT	C	6000.9	TTCCAGAAGCCGTTATCTTC	T	6080.9	TTCCAGAAGCCGTTATCTTT
W3	iPLEX	OR13C8_G233E	ACGTTGGATGAATCACCACTGTCAGGTGGG	ACGTTGGATGTTGTTGCCACTATTCTGAGG	106	97	72.3	59.2	46.2		R	8081.3	AGCAGGTGGAGAAGGCCTTATGTTTT	G	8328.4	AGCAGGTGGAGAAGGCCTTATGTTTTC	A	8408.4	AGCAGGTGGAGAAGGCCTTATGTTTTT
W4	iPLEX	RPS27_1_cdna	ACGTTGGATGACTCACAGGCATGTTCTCG	ACGTTGGATGCCTTGCGTCATTTCCTGTAG	124	96.2	76.3	55.5	64.7	D	R	5180.4	GTCGTCACCGCCGGAAA	T	5451.6	GTCGTCACCGCCGGAAAA	C	5467.6	GTCGTCACCGCCGGAAAG
W5	iPLEX	CNTN5_P307S	ACGTTGGATGTCCTTTAGCAGCTGTAACCG	ACGTTGGATGTGATGGGAGAATATGAGCCG	85	99.1	78.2	46.9	47.1		R	5243.4	AGCTGTAACCGTGAAAG	T	5514.6	AGCTGTAACCGTGAAAGA	C	5530.6	AGCTGTAACCGTGAAAGG
W5	iPLEX	ISX_R86C	ACGTTGGATGTGGAAGATCTTCTCCAGCTC	ACGTTGGATGCAGAAGGAAGGAAGAGCAAG	99	100	78.2	48.5	52.9	H	R	5330.5	AGTGGTGAAGGTGGTAC	T	5601.7	AGTGGTGAAGGTGGTACA	C	5617.7	AGTGGTGAAGGTGGTACG
W5	iPLEX	APOB_R1388C	ACGTTGGATGGCACATTGTAGGAAAGCAGG	ACGTTGGATGACCAGCACAGACCATTTCAG	102	100	78.2	50.1	47.4	d	F	5778.8	TCAGCCTTCATGTGGTAAC	A	6050	TCAGCCTTCATGTGGTAACA	G	6066	TCAGCCTTCATGTGGTAACG
W5	iPLEX	ADCYAP1R1_R3923Q	ACGTTGGATGATGTCCATCTGGAAGTGACC	ACGTTGGATGAGTAACGGTTCACCTTCCAG	112	99.4	78.2	51	52.6		F	5870.8	GTACAAGCGGAGATCAAGC	A	6142	GTACAAGCGGAGATCAAGCA	G	6158.1	GTACAAGCGGAGATCAAGCG
W5	iPLEX	CDK5RAP1_R339C	ACGTTGGATGGAGACCTGATCCAGAAGATG	ACGTTGGATGATCTCAGTCGTGGCTTTACC	99	100	78.2	49.5	42.9		F	6481.3	GATCCAGAAGATGAGCAAAAC	A	6752.5	GATCCAGAAGATGAGCAAAACA	G	6768.5	GATCCAGAAGATGAGCAAAACG
W5	iPLEX	ARHGAP29_R758X	ACGTTGGATGGTTGGATCTCTTTTGCAAGG	ACGTTGGATGTTTCTTTAGCTCCCAGAACC	96	97.1	78.2	45	30.4		F	6972.6	GTCTATAAATTCCTTGTACAATC	A	7243.8	GTCTATAAATTCCTTGTACAATCA	G	7259.8	GTCTATAAATTCCTTGTACAATCG
W5	iPLEX	ANK3_G101E	ACGTTGGATGCTTTTACTCTAAAAGGTTC	ACGTTGGATGTGTCCTCCTTTGGTAAGTGG	103	79.4	78.2	48.4	34.8		R	7077.6	TTTACTCTAAAAGGTTCTGGAAG	T	7348.8	TTTACTCTAAAAGGTTCTGGAAGA	C	7364.8	TTTACTCTAAAAGGTTCTGGAAGG
W6	iPLEX	ACSL3_R681C	ACGTTGGATGTGTCACCAGACCAGTTTCAG	ACGTTGGATGAGCAAGTCTGGAAAAGTTTG	102	94.3	88.5	47.6	52.9	h	R	5179.4	CGGTTCAGGACTCAAAC	T	5450.6	CGGTTCAGGACTCAAACA	C	5466.6	CGGTTCAGGACTCAAACG
W6	iPLEX	NLRP13_E416K	ACGTTGGATGAAAATCCTGCAGCAGCTAAG	ACGTTGGATGTGCTTCAGACAGGAACATAC	112	96.6	88.5	53.1	45.5		R	6730.4	CCTGCAGCAGCTAAGAAAAAAC	T	7001.6	CCTGCAGCAGCTAAGAAAAAACA	C	7017.6	CCTGCAGCAGCTAAGAAAAAACG
W6	iPLEX	FLT1_E487K	ACGTTGGATGGAACCATGCTGTAAAGCCAC	ACGTTGGATGCCATGTTGCTGTCAGCATCC	125	96.1	88.5	51.5	33.3		R	7372.8	AGGTGTGACTTTTGTTCCAATAAT	T	7644	AGGTGTGACTTTTGTTCCAATAATA	C	7660	AGGTGTGACTTTTGTTCCAATAATG
W6	iPLEX	CDKN2A_P135L	ACGTTGGATGTGCAGCACCACCAGCGTGT	ACGTTGGATGCAGGTCATGATGATGGGCAG	166	73.1	88.5	70.6	76.9	d	F	7965.1	CTCCCGGGCAGCGTCGTGCACGGGTC	A	8236.3	CTCCCGGGCAGCGTCGTGCACGGGTCA	G	8252.3	CTCCCGGGCAGCGTCGTGCACGGGTCG
W7	iPLEX	C1orf150_G2E	ACGTTGGATGCAAGTGGAGTGAAACTCAGG	ACGTTGGATGAGACTCACCTGAGTTTTCGC	105	99.9	85.2	45.7	44.4	D	F	5587.7	GTCACTGTGAAAAGATGG	A	5858.9	GTCACTGTGAAAAGATGGA	G	5874.9	GTCACTGTGAAAAGATGGG
W7	iPLEX	ASTN1_E510K	ACGTTGGATGAGGCTACATGAAGGATCCAG	ACGTTGGATGTCACTTACCCCTGGTTTGTC	94	99.9	85.2	52.8	52.6		R	5763.8	GCACCTTTGCATTCGGAAC	T	6035	GCACCTTTGCATTCGGAACA	C	6051	GCACCTTTGCATTCGGAACG
W7	iPLEX	OR5L1_E4K	ACGTTGGATGGTTTCTTTTCCTCCAATCTC	ACGTTGGATGAGGAGAATGAACTCAGCCAC	99	94.4	85.2	50.9	47.4		F	5925.9	AATTGGAGACATGGGCAAG	A	6197.1	AATTGGAGACATGGGCAAGA	G	6213.1	AATTGGAGACATGGGCAAGG
W7	iPLEX	CYP7B1_E321K	ACGTTGGATGTATTATCTTCTGCGGCACCC	ACGTTGGATGCCAGACCCTTTCTTTTGACC	112	99.4	85.2	56.4	60	d	R	6158	CTATGGCAGCAGTGCGTGAC	T	6429.2	CTATGGCAGCAGTGCGTGACA	C	6445.2	CTATGGCAGCAGTGCGTGACG
W7	iPLEX	PCDH15_F1389F	ACGTTGGATGGACTGAGTTATTTCCCCTGC	ACGTTGGATGCTGTGTCACAACTTGTTTCC	119	97.1	85.2	45.5	35	d	F	6269.1	TGTTGAAAATGGTAGAGAAG	A	6540.3	TGTTGAAAATGGTAGAGAAGA	G	6556.3	TGTTGAAAATGGTAGAGAAGG
W7	iPLEX	OR4M2_S268F	ACGTTGGATGGTATTGAACACAGACACCAC	ACGTTGGATGGTGCTAATGTTTGGGCCATC	106	98.4	85.2	49.3	42.9		R	6374.2	ACAGACACCACTTTATCTAGG	T	6645.4	ACAGACACCACTTTATCTAGGA	C	6661.4	ACAGACACCACTTTATCTAGGG
W7	iPLEX	DNAJC5B_E22K	ACGTTGGATGGGCATGTAACATACCTAACC	ACGTTGGATGTGATGCTCCCTTATGCAGAC	111	98.1	85.2	45.8	42.1	d	F	6488.2	ggAACAGGAGAAGCTCTATAC	A	6759.5	ggAACAGGAGAAGCTCTATACA	G	6775.5	ggAACAGGAGAAGCTCTATACG
W7	iPLEX	CDH6_S469L	ACGTTGGATGAAAGTTTGAGCCACTGGCTG	ACGTTGGATGTGCTGTTGACAAGGATGACC	102	100	85.2	51.1	58.8	g	R	6843.5	ggctgCAGGGGCCAAGGAAAAC	T	7114.7	ggctgCAGGGGCCAAGGAAAACA	C	7130.7	ggctgCAGGGGCCAAGGAAAACG
W7	iPLEX	ADAM2_R650R	ACGTTGGATGTTCCAAACCAATGAGATGGC	ACGTTGGATGTGAATAGTCCTCAGTTCTCC	144	89.9	85.2	48.8	29.2		R	7423.9	AATGGTGAAAGTTAATTTCCAAAG	T	7695.1	AATGGTGAAAGTTAATTTCCAAAGA	C	7711.1	AATGGTGAAAGTTAATTTCCAAAGG
W7	iPLEX	KLHL13_G388E	ACGTTGGATGTTTCTCTATGTGGTTGGCGG	ACGTTGGATGCGAGGATCAAATCTGAAGAC	103	98.5	85.2	47.7	32		R	7771.1	GGACAGAGTAATTATGATACAAAAG	T	8042.3	GGACAGAGTAATTATGATACAAAAGA	C	8058.3	GGACAGAGTAATTATGATACAAAAGG
W7	iPLEX	PRIMA1_E127K	ACGTTGGATGACTTCCAGGAAACCACTGAG	ACGTTGGATGCGTCTACTCCTTTGTTGCTC	111	99.5	85.2	56	46.2		R	7966.2	CTTCCAGGAAACCACTGAGAAAAGAC	T	8237.4	CTTCCAGGAAACCACTGAGAAAAGACA	C	8253.4	CTTCCAGGAAACCACTGAGAAAAGACG
W8	iPLEX	OR4N2_G41E	ACGTTGGATGTTCAGCTCCTGGTCTTTGTG	ACGTTGGATGTGCCCAGAAAGAAATAGAGG	146	90.6	79.4	46.1	52.9	D	F	5650.7	gcCTTCATCATCCTCCCTG	A	5921.9	gcCTTCATCATCCTCCCTGA	G	5937.9	gcCTTCATCATCCTCCCTGG
W8	iPLEX	GRID2_E487K	ACGTTGGATGATACCAGGGCTTCTCCATTG	ACGTTGGATGTCCGTATTTGTGATCCGGTG	114	99.2	79.4	46.9	40		F	6067	ACTACCTGGGTTTTAACTAC	A	6338.2	ACTACCTGGGTTTTAACTACA	G	6354.2	ACTACCTGGGTTTTAACTACG
W8	iPLEX	MCTP1_G71E	ACGTTGGATGGGACGAGTGATCCATATGTG	ACGTTGGATGACAGGGTTGAGGTTCTTGTG	105	99.9	79.4	46.1	35	D	R	6220.1	TGTGAAGTTTAAAATCGGAG	T	6491.3	TGTGAAGTTTAAAATCGGAGA	C	6507.3	TGTGAAGTTTAAAATCGGAGG
W8	iPLEX	TP53_R213X	ACGTTGGATGGCGTGTGGAGTATTTGGATG	ACGTTGGATGAGTTGCAAACCAGACCTCAG	105	99.9	79.4	48.7	33.3		R	6444.2	TTGGATGACAGAAACACTTTT	G	6691.4	TTGGATGACAGAAACACTTTTC	A	6771.3	TTGGATGACAGAAACACTTTTT
W8	iPLEX	DNAH5_R3620Q	ACGTTGGATGAGACTCAAGGCAAGATCTGG	ACGTTGGATGAACCGGTAGCATAAACATAC	108	94.1	79.4	45.5	27.3	dh	R	6808.5	TGGATTAAAAATAAAGAAAGCC	T	7079.7	TGGATTAAAAATAAAGAAAGCCA	C	7095.7	TGGATTAAAAATAAAGAAAGCCG
W8	iPLEX	SIGLEC7_R124C	ACGTTGGATGTACCTGTCACGTTCACAGAG	ACGTTGGATGATGCCAGAATGAGTGATGCG	122	98.1	79.4	45	25		R	7193.7	ATTTTATATTTCCTTTCTCCATAC	T	7464.9	ATTTTATATTTCCTTTCTCCATACA	C	7480.9	ATTTTATATTTCCTTTCTCCATACG
W8	iPLEX	ADAMTS18_R172Q	ACGTTGGATGGGGATGCATGGAATCATGAC	ACGTTGGATGTGAGGTAATGGCGAGATGAG	119	98.6	79.4	48.8	33.3	D	R	7390.8	TTTAGTCAGGTTTAATAAGGACAC	T	7662	TTTAGTCAGGTTTAATAAGGACACA	C	7678	TTTAGTCAGGTTTAATAAGGACACG
W8	iPLEX	TRHDE_F871F	ACGTTGGATGTCTCAGAAACTGCTGTGGTG	ACGTTGGATGTACAGGAGTGTCACTACTGG	100	100	79.4	53.2	36		R	7711	TGGTGGAATGGAATTTCATCCATAT	T	7982.2	TGGTGGAATGGAATTTCATCCATATA	C	7998.2	TGGTGGAATGGAATTTCATCCATATG
W9	iPLEX	LHCGR_E79K	ACGTTGGATGGTCACACACATAGCTCAT	ACGTTGGATGTTCCAGGGAATCAATCTGAG	131	82.7	61.5	46.1	52.9		R	5023.3	CTCCTCTCTTCCCTAGT	T	5294.5	CTCCTCTCTTCCCTAGTA	C	5310.5	CTCCTCTCTTCCCTAGTG
W9	iPLEX	TATDN1_6_cdna	ACGTTGGATGACTGCACGCCTGCTGCGGG	ACGTTGGATGATGACTGCGCATGGAGGAC	122	63.7	61.5	63.5	77.8	Dgh	R	5599.6	GAGCGGGGCCAGCCGGAA	T	5870.8	GAGCGGGGCCAGCCGGAAA	C	5886.8	GAGCGGGGCCAGCCGGAAG
W9	iPLEX	FREM2_R1765C	ACGTTGGATGAGTCCTCATTGACCAGGTAA	ACGTTGGATGGGAAACAAGTTAACGTACCAG	105	90.7	61.5	50.6	47.4	d	R	5716.7	ATCCATGCCCAATTCAGAC	T	5988	ATCCATGCCCAATTCAGACA	C	6004	ATCCATGCCCAATTCAGACG
W9	iPLEX	RBM22_3_cdna	ACGTTGGATGTCCAAGAGCGGGCGACGTCA	ACGTTGGATGCCGGTCGGCGTCTTATTTAC	98	84.3	61.5	66.1	75	D	R	6082	GCAAAGGCCCCGCCCCGGAA	T	6353.2	GCAAAGGCCCCGCCCCGGAAA	C	6369.2	GCAAAGGCCCCGCCCCGGAAG
W9	iPLEX	RPL37_116_cdna	ACGTTGGATGAGTCACAACTCACCATCTCG	ACGTTGGATGGAGCGTGATATAGCGGAAGT	98	97.5	61.5	54.4	55	D	F	6178	CGAGACCAGAAAGACCGGAA	A	6449.3	CGAGACCAGAAAGACCGGAAA	G	6465.3	CGAGACCAGAAAGACCGGAAG
W9	iPLEX	NETO1_G147E	ACGTTGGATGGTGGAAGATTTCTATGGATT	ACGTTGGATGCCAGGTGTGAAATTGTATCG	105	84.2	61.5	51.8	47.6	D	R	6550.3	ATGGAGAGCTGGAATCTATGG	T	6821.5	ATGGAGAGCTGGAATCTATGGA	C	6837.5	ATGGAGAGCTGGAATCTATGGG
W9	iPLEX	PPP1R3A_T948T	ACGTTGGATGACCATGGCTAGCCAACCTAT	ACGTTGGATGTCAGGATAAGGGTGCTTCTC	112	96.9	61.5	52.4	45.5	D	R	6645.3	TGGCTAGCCAACCTATTTCTAC	T	6916.5	TGGCTAGCCAACCTATTTCTACA	C	6932.5	TGGCTAGCCAACCTATTTCTACG
W9	iPLEX	KCNB2_H895Y	ACGTTGGATGGGACAATAACCTGTGTCTCC	ACGTTGGATGGTCAAGAAGGGTGCAAGATG	99	100	61.5	57.1	54.5	D	R	6748.4	CCTGTGTCTCCTGGGTTGGAAT	T	7019.6	CCTGTGTCTCCTGGGTTGGAATA	C	7035.6	CCTGTGTCTCCTGGGTTGGAATG
W9	iPLEX	RGS7_R18C	ACGTTGGATGGAAGACGCTAGGTATCTTGG	ACGTTGGATGGCACGGATGCAAGATGAAAA	98	96	61.5	54.2	41.7	H	F	7400.8	TGGAAAGAAAGCTTTTGACCGTAC	A	7672	TGGAAAGAAAGCTTTTGACCGTACA	G	7688	TGGAAAGAAAGCTTTTGACCGTACG
W9	iPLEX	CDH9_D574N	ACGTTGGATGCACCTACTTATTGCCGATTT	ACGTTGGATGACACGGATAGTGAGTGTACC	98	92	61.5	51.1	30.8	D	R	7910.2	TATTGCCGATTTTAATCTTTGACAAC	T	8181.4	TATTGCCGATTTTAATCTTTGACAACA	C	8197.4	TATTGCCGATTTTAATCTTTGACAACG
W10	iPLEX	TRIM58_G467E	ACGTTGGATGTCTAAATGATCCCTGGATGC	ACGTTGGATGCATCTGTGATGCAACTCCTC	101	98.6	61.1	50.3	52.9	d	R	5121.3	CCCTGGATGCCCAATTT	G	5368.5	CCCTGGATGCCCAATTTC	A	5448.4	CCCTGGATGCCCAATTTT
W10	iPLEX	CHCHD2_87_cdna	ACGTTGGATGAGAGCTAAGCGACTTCTGAG	ACGTTGGATGAACGGAAGTTCTCTGCCTG	112	97.9	61.1	49.7	52.9		F	5259.4	TTCTGAGGAGACCGGAA	A	5530.6	TTCTGAGGAGACCGGAAA	G	5546.6	TTCTGAGGAGACCGGAAG
W10	iPLEX	STK19_D89N	ACGTTGGATGGTCATCACCTGGTCTAGGAG	ACGTTGGATGAATGGAGGGAAGAGAACCTG	112	98	61.1	59.9	63.2	D	F	5764.7	TCACTGCTCTGCGCCGGAA	A	6036	TCACTGCTCTGCGCCGGAAA	G	6052	TCACTGCTCTGCGCCGGAAG
W10	iPLEX	RQCD1_P131L	ACGTTGGATGCCAATAACTCCAAGGCTGGT	ACGTTGGATGACCCCTTTTTGCACACTGTC	93	97.3	61.1	49.8	52.6		R	5870.8	GAGCCGGAGATACTCAAAG	T	6142	GAGCCGGAGATACTCAAAGA	C	6158.1	GAGCCGGAGATACTCAAAGG
W10	iPLEX	UMPS_22_cdna	ACGTTGGATGAAACCCACGGGTGCAGCAAG	ACGTTGGATGGCGCTGCCTGTTTGCTTCAA	149	82.4	61.1	62	65	D	F	6241.1	TGCAGACGAGGCAGGCGGAA	A	6512.3	TGCAGACGAGGCAGGCGGAAA	G	6528.3	TGCAGACGAGGCAGGCGGAAG
W10	iPLEX	OR51A7_P160S	ACGTTGGATGTTTAGCCATTAGGAGCATTC	ACGTTGGATGGTATCCTGATGAAGACAGTA	131	83.5	61.1	45	28.6	d	F	6352.1	ATTCTCTTAGTGATTCCATTT	C	6599.3	ATTCTCTTAGTGATTCCATTTC	T	6679.2	ATTCTCTTAGTGATTCCATTTT
W10	iPLEX	SNCAIP_E267K	ACGTTGGATGGGCTAGACCCAAAGCAAAAG	ACGTTGGATGTCCTGGGTGCAGACATTTTC	110	99.6	61.1	51.8	45.5		F	6774.4	CTTACGCCAGTTATTGGGAAAG	A	7045.6	CTTACGCCAGTTATTGGGAAAGA	G	7061.6	CTTACGCCAGTTATTGGGAAAGG
W10	iPLEX	C1orf9_R87Q	ACGTTGGATGGGGAGTTGTAGTTTGCCTTC	ACGTTGGATGAACCATGGATTCTAGGAGGG	86	99.2	61.1	53.4	37.5	D	R	7348.8	AGTTGTAGTTTGCCTTCCAGAATT	G	7596	AGTTGTAGTTTGCCTTCCAGAATTC	A	7675.9	AGTTGTAGTTTGCCTTCCAGAATTT
W11	iPLEX	RPS27_2_cdna	ACGTTGGATGCGTCATTTCCTGTAGTGTGC	ACGTTGGATGACTCACAGGCATGTTCTCG	119	97	97.4	50.7	52.9	d	F	5063.3	ATTTCCGCTTTCGCTCC	C	5310.5	ATTTCCGCTTTCGCTCCC	T	5390.4	ATTTCCGCTTTCGCTCCT
W11	iPLEX	TATDN1_7_cdna	ACGTTGGATGACTGCACGCCTGCTGCGGG	ACGTTGGATGATGACTGCGCATGGAGGAC	122	63.7	97.4	63.5	77.8	dgh	R	5599.6	AGCGGGGCCAGCCGGAAG	T	5870.8	AGCGGGGCCAGCCGGAAGA	C	5886.8	AGCGGGGCCAGCCGGAAGG

## Sheet: Supp Table 5
Supplementary Table 5: Summary of candidate hotspot mutations analyzed through Sequenom screen
Mutation	# Mut samples	% mutant	Samples screened
RPS27_1_cDNA	47	9.61145	489
RBM22_3_cdna	28	6.22222	450
CHCHD2_87_cdna	20	4.44444	450
UMPS_22_cdna	20	4.44444	450
OR4M2_S268F	15	3.06748	489
OR4N2_G41E	11	2.24949	489
RQCD1_P131L	10	2.22222	450
RPL37_116_cdna	9	2	450
ISX_R86C	9	1.84049	489
CDKN2A_P135L	9	1.84049	489
CYP7B1_E321K	9	1.84049	489
SIGLEC7_R124C	9	1.84049	489
ADAM2_R650R	8	1.63599	489
C6_R145C	8	1.63599	489
DNAJC5B_E22K	8	1.63599	489
LRP1B_E83K	8	1.63599	489
TP53_R213X	8	1.63599	489
ADAMTS18_R172Q	7	1.43149	489
OR4M2_I43I	7	1.43149	489
PCDH15_F1389F	7	1.43149	489
SRGAP3_S532F	7	1.43149	489
TTN_R5105Q	7	1.43149	489
RGS7_R18C	6	1.33333	450
TATDN1_6_cdna	6	1.33333	450
ADCYAP1R1_R3923Q	6	1.22699	489
CDH6_S469L	6	1.22699	489
SNCAIP_E267K	5	1.11111	450
TATDN1_7_cdna	5	1.11111	450
ACSL3_R681C	5	1.02249	489
ANK3_G101E	5	1.02249	489
ASTN1_E510K	5	1.02249	489
DBC1_R630Q	5	1.02249	489
DNAH5_R3620Q	5	1.02249	489
GRID2_E487K	5	1.02249	489
OR13C8_G233E	5	1.02249	489
SLCO6A1_R67R	5	1.02249	489
CDH9_D574N	4	0.888889	450
PPP1R3A_T948T	4	0.888889	450
C1orf150_G2E	4	0.817996	489
FLT1_E487K	4	0.817996	489
KIF17_E269K	4	0.817996	489
KLHL13_G388E	4	0.817996	489
NLRP13_E416K	4	0.817996	489
OR5L1_E4K	4	0.817996	489
TRHDE_F871F	4	0.817996	489
C1orf9_R87Q	3	0.666667	450
KCNB2_H895Y	3	0.666667	450
LHCGR_E79K	3	0.666667	450
NETO1_G147E	3	0.666667	450
OR51A7_P160S	3	0.666667	450
TLR4_R289Q	3	0.613497	489
APOB_R1388C	3	0.613497	489
CNTN5_P307S	3	0.613497	489
DCC_G55E	3	0.613497	489
FREM2_R1765C	2	0.444444	450
STK19_D89N	2	0.444444	450
ARHGAP29_R758X	2	0.408998	489
CDK5RAP1_R339C	2	0.408998	489
MCTP1_G71E	2	0.408998	489
PRIMA1_E127K	2	0.408998	489
TRIM58_G467E	1	0.222222	450
RPS27_2_cdna	0	0	450
GGT1_T117S	Failed Sequenom
MLLT3_S164S	Failed Sequenom
NOTCH2	Failed Sequenom

## Sheet: Supp Table 6
Supplementary Table 6: Sequenom Results of Novel recurrent Hotspot mutations
Tumour/cell line	Mutation_Assay	WT Allele	Mutant Allele	WT Freq	Mut Freq	Status
C013	ACSL3_R681C	C	T	0.432	0.568	Somatic
C025	ACSL3_R681C	C	T	0.657	0.343	Somatic
C045	ACSL3_R681C	C	T	0.324	0.676	Somatic
C086	ACSL3_R681C	C	T	0.62	0.38	N/A
D26	ACSL3_R681C	C	T	0.422	0.578	Somatic
116T	ADAM2_R650R	C	T	0.516	0.484	Somatic
55T	ADAM2_R650R	C	T	0.519	0.481	Somatic
76T	ADAM2_R650R	C	T	0.437	0.563	Somatic
A06	ADAM2_R650R	C	T	0.579	0.421	Somatic
C017	ADAM2_R650R	C	T	0.532	0.468	Somatic
SMU 08-0342	ADAM2_R650R	C	T	0.776	0.224	N/A
TB340	ADAM2_R650R	C	T	0.365	0.635	N/A
TB360	ADAM2_R650R	C	T	0	1	N/A
119T	ADAMTS18_R172Q	C	T	0.443	0.557	Somatic
TB125	ADAMTS18_R172Q	C	T	0.515	0.485	N/A
TB139	ADAMTS18_R172Q	C	T	0.495	0.505	N/A
TB152	ADAMTS18_R172Q	C	T	0.713	0.287	N/A
TB249	ADAMTS18_R172Q	C	T	0.409	0.591	N/A
TB30	ADAMTS18_R172Q	C	T	0.696	0.304	N/A
TB394	ADAMTS18_R172Q	C	T	0.827	0.173	N/A
32T	ADCYAP1R1_R392Q	G	A	0.664	0.336	Somatic
76T	ADCYAP1R1_R392Q	G	A	0.303	0.697	Somatic
D41	ADCYAP1R1_R392Q	G	A	0.362	0.638	Somatic
TB237	ADCYAP1R1_R392Q	G	A	0.625	0.375	N/A
TB249	ADCYAP1R1_R392Q	G	A	0.443	0.557	N/A
UACC 257	ADCYAP1R1_R392Q	G	A	0.463	0.537	N/A
32T	ANK3_G101E	C	T	0.357	0.643	Somatic
MD_13	ANK3_G101E	C	T	0.639	0.361	N/A
MW	ANK3_G101E	C	T	0.661	0.339	N/A
NM182	ANK3_G101E	C	T	0	1	N/A
WSB	ANK3_G101E	C	T	0	1	N/A
108T	APOB_R1388C	G	A	0.504	0.496	Somatic
IPC298	APOB_R1388C	G	A	0.375	0.625	N/A
MD_13	APOB_R1388C	G	A	0.663	0.337	N/A
130T	ARHGAP29_R758X	G	A	0.382	0.618	Somatic
76T	ASTN1_E510K	C	T	0.63	0.37	Somatic
C025	ASTN1_E510K	C	T	0.211	0.789	Somatic
C086	ASTN1_E510K	C	T	0.564	0.436	N/A
TB144	ASTN1_E510K	C	T	0	1	N/A
TB360	ASTN1_E510K	C	T	0	1	N/A
76T	C1orf150_G2E	G	A	0.927	0.073	Somatic
D26	C1orf150_G2E	G	A	0.389	0.611	Somatic
TB360	C1orf150_G2E	G	A	0	1	N/A
TB93	C1orf150_G2E	G	A	0	1	N/A
C089	C1orf9_R87Q	G	A	0.466	0.534	Somatic
MM636	C1orf9_R87Q	G	A	0.613	0.387	Somatic
MM648	C1orf9_R87Q	G	A	0.6	0.4	Somatic
7T	C6_R145C	G	A	0	1	Somatic
C097	C6_R145C	G	A	0.448	0.552	Somatic
D36	C6_R145C	G	A	0.421	0.579	Somatic
MM540	C6_R145C	G	A	0.481	0.519	Somatic
MM608	C6_R145C	G	A	0.632	0.368	Somatic
TB1	C6_R145C	G	A	0.832	0.168	N/A
TB396	C6_R145C	G	A	0.86	0.14	N/A
TB72	C6_R145C	G	A	0.511	0.489	N/A
130T	CDH6_S469L	C	T	0.414	0.586	Somatic
55T	CDH6_S469L	C	T	0.528	0.472	Somatic
TB2	CDH6_S469L	C	T	0.544	0.456	N/A
TB360	CDH6_S469L	C	T	0	1	N/A
WMM1175	CDH6_S469L	C	T	0.54	0.46	N/A
116T	CDH9_D574N	C	T	0.562	0.438	Somatic
76T	CDH9_D574N	C	T	0.65	0.35	Somatic
D24	CDH9_D574N	C	T	0.381	0.619	Somatic
SMU 08-0342	CDH9_D574N	C	T	0.758	0.242	N/A
32T	CDK5RAP1_R339C	G	A	0.629	0.371	Somatic
D24	CDK5RAP1_R339C	G	A	0.437	0.563	Somatic
120T	CDKN2A_P135L	G	A	0	1	Somatic
1T	CDKN2A_P135L	G	A	0.449	0.551	Somatic
C108	CDKN2A_P135L	G	A	0.575	0.425	N/A
D36	CDKN2A_P135L	G	A	0	1	Somatic
MD_13	CDKN2A_P135L	G	A	0.817	0.183	N/A
TB125	CDKN2A_P135L	G	A	0.526	0.474	N/A
TB273	CDKN2A_P135L	G	A	0.773	0.227	N/A
TB43	CDKN2A_P135L	G	A	0.135	0.865	N/A
TB45	CDKN2A_P135L	G	A	0.664	0.336	N/A
17T	CHCHD2_87_cdna	G	A	0.564	0.436	Somatic
32T	CHCHD2_87_cdna	G	A	0.531	0.469	Somatic
52T	CHCHD2_87_cdna	G	A	0.409	0.591	Somatic
55T	CHCHD2_87_cdna	G	A	0.348	0.652	Somatic
76T	CHCHD2_87_cdna	G	A	0.301	0.699	Somatic
79T	CHCHD2_87_cdna	G	A	0	1	Somatic
83T	CHCHD2_87_cdna	G	A	0	1	Somatic
C021	CHCHD2_87_cdna	G	A	0.49	0.51	Somatic
C045	CHCHD2_87_cdna	G	A	0	1	Somatic
C057	CHCHD2_87_cdna	G	A	0.395	0.605	Somatic
C084	CHCHD2_87_cdna	G	A	0.456	0.544	Somatic
C086	CHCHD2_87_cdna	G	A	0.533	0.467	N/A
C089	CHCHD2_87_cdna	G	A	0.407	0.593	Somatic
D08	CHCHD2_87_cdna	G	A	0.451	0.549	Somatic
D24	CHCHD2_87_cdna	G	A	0	1	Somatic
MB1113	CHCHD2_87_cdna	G	A	0.553	0.447	N/A
MB1160	CHCHD2_87_cdna	G	A	0.165	0.835	N/A
MB363	CHCHD2_87_cdna	G	A	0	1	Somatic
MM473	CHCHD2_87_cdna	G	A	0	1	N/A
TB13	CHCHD2_87_cdna	G	A	0.507	0.493	N/A
81T	CNTN5_P307S	C	T	0.511	0.489	Somatic
C084	CNTN5_P307S	C	T	0.49	0.51	Somatic
MEL JUSO	CNTN5_P307S	C	T	0.498	0.502	N/A
63T	CYP7B1_E321K	C	T	0.575	0.425	Somatic
76T	CYP7B1_E321K	C	T	0.423	0.577	Somatic
77T	CYP7B1_E321K	C	T	0.609	0.391	Somatic
C021	CYP7B1_E321K	C	T	0.434	0.566	Somatic
D26	CYP7B1_E321K	C	T	0.366	0.634	Somatic
TB148	CYP7B1_E321K	C	T	0.64	0.36	N/A
TB340	CYP7B1_E321K	C	T	0.434	0.566	N/A
TB360	CYP7B1_E321K	C	T	0	1	N/A
TB83	CYP7B1_E321K	C	T	0.385	0.615	N/A
96T	DBC1_R630Q	C	T	0.36	0.64	Somatic
C077	DBC1_R630Q	C	T	0	1	Somatic
C086	DBC1_R630Q	C	T	0.469	0.531	N/A
C106	DBC1_R630Q	C	T	0.072	0.928	Somatic
MM386	DBC1_R630Q	C	T	0	1	N/A
18T	DCC_G55E	G	A	0.429	0.571	Somatic
D23	DCC_G55E	G	A	0.519	0.481	Somatic
MB1160	DCC_G55E	G	A	0.764	0.236	N/A
D41	DNAH5_R3620Q	C	T	0.314	0.686	Somatic
MM604	DNAH5_R3620Q	C	T	0.432	0.568	N/A
TB119	DNAH5_R3620Q	C	T	0.654	0.346	N/A
TB175	DNAH5_R3620Q	C	T	0.695	0.305	N/A
39T	DNAJC5B_E22K	G	A	0.658	0.342	Somatic
C077	DNAJC5B_E22K	G	A	0.443	0.557	Somatic
C086	DNAJC5B_E22K	G	A	0.729	0.271	N/A
NM11743	DNAJC5B_E22K	G	A	0.66	0.34	N/A
Nm177	DNAJC5B_E22K	G	A	0.647	0.353	N/A
TB340	DNAJC5B_E22K	G	A	0.671	0.329	N/A
TB360	DNAJC5B_E22K	G	A	0	1	N/A
TB74	DNAJC5B_E22K	G	A	0.874	0.126	N/A
100T	FLT1_E487K	C	T	0.329	0.671	Somatic
76T	FLT1_E487K	C	T	0.428	0.572	Somatic
C084	FLT1_E487K	C	T	0.483	0.517	Somatic
MD_13	FLT1_E487K	C	T	0.768	0.232	N/A
C100	FREM2_R1765C	C	T	0.592	0.408	Somatic
TB43	FREM2_R1765C	C	T	0	1	N/A
MB1113	GRID2_E487K	G	A	0.631	0.369	N/A
MB298	GRID2_E487K	G	A	0.65	0.35	Somatic
MB87	GRID2_E487K	G	A	0.541	0.459	Somatic
MM386	GRID2_E487K	G	A	0.366	0.634	N/A
TB66	GRID2_E487K	G	A	0.422	0.578	N/A
63T	ISX_R86C	C	T	0.431	0.569	Somatic
76T	ISX_R86C	C	T	0.49	0.51	Somatic
77T	ISX_R86C	C	T	0.477	0.523	Somatic
C062	ISX_R86C	C	T	0.493	0.507	Somatic
C071	ISX_R86C	C	T	0.501	0.499	Somatic
C088	ISX_R86C	C	T	0.524	0.476	Somatic
D22	ISX_R86C	C	T	0.419	0.581	Somatic
LOX IMIV	ISX_R86C	C	T	0	1	N/A
TB394	ISX_R86C	C	T	0.835	0.165	N/A
76T	KCNB2_H895Y	C	T	0.419	0.581	Somatic
C077	KCNB2_H895Y	C	T	0.438	0.562	Somatic
MM396	KCNB2_H895Y	C	T	0.483	0.517	N/A
18T	KIF17_E269K	C	T	0.414	0.586	Somatic
55T	KIF17_E269K	C	T	0.253	0.747	Somatic
C083	KIF17_E269K	C	T	0.491	0.509	Somatic
D24	KIF17_E269K	C	T	0.429	0.571	Somatic
C086	KLHL13_G388E	C	T	0.349	0.651	N/A
MB930	KLHL13_G388E	C	T	0.301	0.699	Somatic
TB360	KLHL13_G388E	C	T	0	1	N/A
TB51	KLHL13_G388E	C	T	0.69	0.31	N/A
55T	LHCGR_E79K	C	T	0.705	0.295	Somatic
76T	LHCGR_E79K	C	T	0.429	0.571	Somatic
C086	LHCGR_E79K	C	T	0.683	0.317	N/A
12T	LRP1B_E83K	C	T	0.602	0.398	Somatic
C025	LRP1B_E83K	C	T	0.202	0.798	Somatic
C084	LRP1B_E83K	C	T	0.444	0.556	Somatic
D24	LRP1B_E83K	C	T	0.613	0.387	Somatic
MB1113	LRP1B_E83K	C	T	0.795	0.205	N/A
MD_11	LRP1B_E83K	C	T	0.8	0.2	N/A
TB349	LRP1B_E83K	C	T	0.441	0.559	N/A
TB54	LRP1B_E83K	C	T	0.548	0.452	N/A
113T	MCTP1_G71E	C	T	0.565	0.435	Somatic
TB2	MCTP1_G71E	C	T	0.618	0.382	N/A
17T	NETO1_G147E	C	T	0.378	0.622	Somatic
34T	NETO1_G147E	C	T	0.384	0.616	Somatic
MM386	NETO1_G147E	C	T	0.62	0.38	N/A
39T	NLRP13_E416K	C	T	0.49	0.51	Somatic
83T	NLRP13_E416K	C	T	0.292	0.708	Somatic
C084	NLRP13_E416K	C	T	0.462	0.538	Somatic
TB259	NLRP13_E416K	C	T	0.751	0.249	N/A
1T	OR13C8_G233E	G	A	0.413	0.587	Somatic
48T	OR13C8_G233E	G	A	0.436	0.564	Somatic
6T	OR13C8_G233E	G	A	0.374	0.626	Somatic
81T	OR13C8_G233E	G	A	0.5	0.5	Somatic
C106	OR13C8_G233E	G	A	0.216	0.784	Somatic
110T	OR4M2_I43I	C	T	0.517	0.483	Somatic
17T	OR4M2_I43I	C	T	0.455	0.545	Somatic
45T	OR4M2_I43I	C	T	0.832	0.168	Somatic
76T	OR4M2_I43I	C	T	0.746	0.254	Somatic
D14	OR4M2_I43I	C	T	0.841	0.159	Somatic
D36	OR4M2_I43I	C	T	0.684	0.316	Somatic
MM370	OR4M2_I43I	C	T	0.822	0.178	N/A
39T	OR4M2_S268F	C	T	0.509	0.491	Somatic
C022	OR4M2_S268F	C	T	0.811	0.189	Somatic
D28	OR4M2_S268F	C	T	0.84	0.16	Somatic
D40	OR4M2_S268F	C	T	0.734	0.266	Somatic
MD_22	OR4M2_S268F	C	T	0.735	0.265	N/A
MEL JUSO	OR4M2_S268F	C	T	0.866	0.134	N/A
MM370	OR4M2_S268F	C	T	0.615	0.385	N/A
MM608	OR4M2_S268F	C	T	0.691	0.309	Somatic
TB13	OR4M2_S268F	C	T	0.546	0.454	N/A
TB148	OR4M2_S268F	C	T	0.81	0.19	N/A
TB2	OR4M2_S268F	C	T	0.762	0.238	N/A
TB273	OR4M2_S268F	C	T	0.848	0.152	N/A
TB32	OR4M2_S268F	C	T	0.83	0.17	N/A
TB356	OR4M2_S268F	C	T	0.736	0.264	N/A
TB360	OR4M2_S268F	C	T	0	1	N/A
A02	OR4N2_G41E	G	A	0.826	0.174	Somatic
C086	OR4N2_G41E	G	A	0.864	0.136	N/A
D64	OR4N2_G41E	G	A	0.908	0.092	Somatic
MB1113	OR4N2_G41E	G	A	0.808	0.192	N/A
MB87	OR4N2_G41E	G	A	0.87	0.13	Somatic
MM369	OR4N2_G41E	G	A	0.858	0.142	N/A
MM472	OR4N2_G41E	G	A	0.936	0.064	N/A
MM648	OR4N2_G41E	G	A	0.862	0.138	Somatic
TB12	OR4N2_G41E	G	A	0.766	0.234	N/A
TB125	OR4N2_G41E	G	A	0.605	0.395	N/A
119T	OR51A7_P160S	C	T	0.434	0.566	Somatic
MB1287	OR51A7_P160S	C	T	0.537	0.463	Somatic
TB16	OR51A7_P160S	C	T	0	1	N/A
12T	OR5L1_E4K	G	A	0.384	0.616	Somatic
36T	OR5L1_E4K	G	A	0.576	0.424	Somatic
D35	OR5L1_E4K	G	A	0.329	0.671	Somatic
TB360	OR5L1_E4K	G	A	0	1	N/A
17T	PCDH15_F1389F	G	A	0.508	0.492	Somatic
C065	PCDH15_F1389F	G	A	0.448	0.552	Somatic
C106	PCDH15_F1389F	G	A	0	1	Somatic
D35	PCDH15_F1389F	G	A	0	1	Somatic
MM329	PCDH15_F1389F	G	A	0.607	0.393	N/A
TB360	PCDH15_F1389F	G	A	0	1	N/A
TB43	PCDH15_F1389F	G	A	0.655	0.345	N/A
51T	PPP1R3A_T948T	C	T	0.358	0.642	Somatic
C071	PPP1R3A_T948T	C	T	0.542	0.458	Somatic
COLO-829	PPP1R3A_T948T	C	T	0.482	0.518	N/A
TB66	PPP1R3A_T948T	C	T	0.805	0.195	N/A
12T	PRIMA1_E127K	C	T	0.628	0.372	Somatic
TB360	PRIMA1_E127K	C	T	0	1	N/A
105T	RBM22_3_cdna	C	T	0.41	0.59	Somatic
110T	RBM22_3_cdna	C	T	0.5	0.5	Somatic
119T	RBM22_3_cdna	C	T	0.504	0.496	Somatic
120T	RBM22_3_cdna	C	T	0.49	0.51	Somatic
24T	RBM22_3_cdna	C	T	0.424	0.576	Somatic
36T	RBM22_3_cdna	C	T	0.513	0.487	Somatic
4T	RBM22_3_cdna	C	T	0.505	0.495	Somatic
80T	RBM22_3_cdna	C	T	0	1	Somatic
85T	RBM22_3_cdna	C	T	0.503	0.497	Somatic
C021	RBM22_3_cdna	C	T	0	1	Somatic
C058	RBM22_3_cdna	C	T	0.632	0.368	Somatic
C084	RBM22_3_cdna	C	T	0.498	0.502	Somatic
C106	RBM22_3_cdna	C	T	0.431	0.569	Somatic
D26	RBM22_3_cdna	C	T	0.7	0.3	Somatic
D41	RBM22_3_cdna	C	T	0.22	0.78	Somatic
MB1113	RBM22_3_cdna	C	T	0.623	0.377	N/A
MB1335	RBM22_3_cdna	C	T	0.673	0.327	Somatic
MM370	RBM22_3_cdna	C	T	0.5	0.5	N/A
MM386	RBM22_3_cdna	C	T	0.501	0.499	N/A
MM540	RBM22_3_cdna	C	T	0.283	0.717	Somatic
TB125	RBM22_3_cdna	C	T	0.5	0.5	N/A
TB13	RBM22_3_cdna	C	T	0.573	0.427	N/A
TB192	RBM22_3_cdna	C	T	0.7	0.3	N/A
TB236	RBM22_3_cdna	C	T	0.824	0.176	N/A
TB36	RBM22_3_cdna	C	T	0.7	0.3	N/A
TB43	RBM22_3_cdna	C	T	0.662	0.338	N/A
TB54	RBM22_3_cdna	C	T	0	1	N/A
WMM1175	RBM22_3_cdna	C	T	0.482	0.518	N/A
53T	RGS7_R18C	G	A	0.313	0.687	Somatic
67T	RGS7_R18C	G	A	0.516	0.484	Somatic
82T	RGS7_R18C	G	A	0.521	0.479	Somatic
D64	RGS7_R18C	G	A	0.289	0.711	Somatic
LOX IMIV	RGS7_R18C	G	A	0.345	0.655	N/A
ME 1007	RGS7_R18C	G	A	0.564	0.436	N/A
76T	RPL37_116_cdna	G	A	0.405	0.595	Somatic
C027	RPL37_116_cdna	G	A	0.556	0.444	Somatic
C086	RPL37_116_cdna	G	A	0.373	0.627	N/A
C094	RPL37_116_cdna	G	A	0	1	Somatic
M14	RPL37_116_cdna	G	A	0.611	0.389	N/A
MM473	RPL37_116_cdna	G	A	0.171	0.829	N/A
MM540	RPL37_116_cdna	G	A	0.389	0.611	Somatic
OCM1-Uveal	RPL37_116_cdna	G	A	0.592	0.408	N/A
TB356	RPL37_116_cdna	G	A	0.643	0.357	N/A
106T	RPS27_1_cdna	C	T	0.343	0.657	Germline
119T	RPS27_1_cdna	C	T	0.699	0.301	Somatic
12T	RPS27_1_cdna	C	T	0.465	0.535	Somatic
39T	RPS27_1_cdna	C	T	0.695	0.305	Somatic
55T	RPS27_1_cdna	C	T	0.539	0.461	Somatic
85T	RPS27_1_cdna	C	T	0.71	0.29	Somatic
96T	RPS27_1_cdna	C	T	0.538	0.462	Somatic
C013	RPS27_1_cdna	C	T	0.518	0.482	Somatic
C025	RPS27_1_cdna	C	T	0	1	Somatic
C045	RPS27_1_cdna	C	T	0.683	0.317	Somatic
C055	RPS27_1_cdna	C	T	0.619	0.381	Somatic
C057	RPS27_1_cdna	C	T	0.315	0.685	Somatic
C076	RPS27_1_cdna	C	T	0.379	0.621	Somatic
C084	RPS27_1_cdna	C	T	0.313	0.687	Somatic
C086	RPS27_1_cdna	C	T	0.534	0.466	N/A
C100	RPS27_1_cdna	C	T	0	1	Somatic
D11	RPS27_1_cdna	C	T	0.698	0.302	Somatic
D17	RPS27_1_cdna	C	T	0.493	0.507	Somatic
D22	RPS27_1_cdna	C	T	0.211	0.789	Somatic
D24	RPS27_1_cdna	C	T	0.642	0.358	Somatic
D26	RPS27_1_cdna	C	T	0.565	0.435	Somatic
D28	RPS27_1_cdna	C	T	0.514	0.486	Somatic
D36	RPS27_1_cdna	C	T	0.438	0.562	Somatic
D59	RPS27_1_cdna	C	T	0.067	0.933	N/A
M14	RPS27_1_cdna	C	T	0.642	0.358	N/A
MB1113	RPS27_1_cdna	C	T	0.784	0.216	N/A
MB1335	RPS27_1_cdna	C	T	0.641	0.359	Somatic
MB929	RPS27_1_cdna	C	T	0.772	0.228	Somatic
MB930	RPS27_1_cdna	C	T	0.416	0.584	Somatic
MD_22	RPS27_1_cdna	C	T	0.536	0.464	N/A
MD_A11	RPS27_1_cdna	C	T	0.723	0.277	N/A
MD_B01x	RPS27_1_cdna	C	T	0.62	0.38	N/A
MD_C20	RPS27_1_cdna	C	T	0.614	0.386	N/A
MM540	RPS27_1_cdna	C	T	0.479	0.521	Somatic
MM622	RPS27_1_cdna	C	T	0.612	0.388	Somatic
MM636	RPS27_1_cdna	C	T	0.666	0.334	Somatic
OCM1-Uveal	RPS27_1_cdna	C	T	0.474	0.526	N/A
TB119	RPS27_1_cdna	C	T	0.676	0.324	N/A
TB152	RPS27_1_cdna	C	T	0.645	0.355	N/A
TB172	RPS27_1_cdna	C	T	0.937	0.063	N/A
TB2	RPS27_1_cdna	C	T	0.694	0.306	N/A
TB349	RPS27_1_cdna	C	T	0.653	0.347	N/A
TB394	RPS27_1_cdna	C	T	0.682	0.318	N/A
TB66	RPS27_1_cdna	C	T	0.708	0.292	N/A
TB69	RPS27_1_cdna	C	T	0.231	0.769	N/A
TB83	RPS27_1_cdna	C	T	0.554	0.446	N/A
UACC 257	RPS27_1_cdna	C	T	0.501	0.499	N/A
34T	RQCD1_P131L	C	T	0	1	Somatic
44T	RQCD1_P131L	C	T	0.49	0.51	Somatic
55T	RQCD1_P131L	C	T	0	1	Somatic
C106	RQCD1_P131L	C	T	0	1	Somatic
MM409	RQCD1_P131L	C	T	0.598	0.402	N/A
MM418	RQCD1_P131L	C	T	0.421	0.579	N/A
MM473	RQCD1_P131L	C	T	0	1	N/A
MM540	RQCD1_P131L	C	T	0.473	0.527	Somatic
TB12	RQCD1_P131L	C	T	0.442	0.558	N/A
TB349	RQCD1_P131L	C	T	0.526	0.474	N/A
110T	SIGLEC7_R124C	C	T	0.891	0.109	Somatic
63T	SIGLEC7_R124C	C	T	0.421	0.579	Somatic
76T	SIGLEC7_R124C	C	T	0.533	0.467	Somatic
77T	SIGLEC7_R124C	C	T	0.544	0.456	Somatic
C025	SIGLEC7_R124C	C	T	0.566	0.434	Somatic
C084	SIGLEC7_R124C	C	T	0.384	0.616	Somatic
MB1245	SIGLEC7_R124C	C	T	0.873	0.127	Somatic
TB144	SIGLEC7_R124C	C	T	0.848	0.152	N/A
TB217	SIGLEC7_R124C	C	T	0.77	0.23	N/A
120T	SLCO6A1_R67R	C	T	0.519	0.481	Somatic
17T	SLCO6A1_R67R	C	T	0.558	0.442	Somatic
C022	SLCO6A1_R67R	C	T	0.555	0.445	Somatic
C077	SLCO6A1_R67R	C	T	0.34	0.66	Somatic
C084	SLCO6A1_R67R	C	T	0.554	0.446	Somatic
130T	SNCAIP_E267K	G	A	0.567	0.433	Somatic
C086	SNCAIP_E267K	G	A	0.655	0.345	N/A
MB1287	SNCAIP_E267K	G	A	0.625	0.375	Somatic
TB125	SNCAIP_E267K	G	A	0.654	0.346	N/A
TB152	SNCAIP_E267K	G	A	0.782	0.218	N/A
1T	SRGAP3_S532F	G	A	0.504	0.496	Somatic
73T	SRGAP3_S532F	G	A	0.489	0.511	Somatic
C077	SRGAP3_S532F	G	A	0.346	0.654	Somatic
D24	SRGAP3_S532F	G	A	0	1	Somatic
M14	SRGAP3_S532F	G	A	0.626	0.374	N/A
OCM1-Uveal	SRGAP3_S532F	G	A	0.734	0.266	N/A
TB394	SRGAP3_S532F	G	A	0.853	0.147	N/A
24T	STK19_D89N	G	A	0.2	0.8	Somatic
COLO-829	STK19_D89N	G	A	0.523	0.477	N/A
117T	TATDN1_6_cdna	C	T	0.5	0.5	Somatic
55T	TATDN1_6_cdna	C	T	0.643	0.357	Somatic
76T	TATDN1_6_cdna	C	T	0	1	Somatic
C006	TATDN1_6_cdna	C	T	0.722	0.278	Somatic
C086	TATDN1_6_cdna	C	T	0.265	0.735	N/A
MB1113	TATDN1_6_cdna	C	T	0.762	0.238	N/A
32T	TATDN1_7_cdna	C	T	0.5	0.5	Somatic
5T	TATDN1_7_cdna	C	T	0.5	0.5	Somatic
C100	TATDN1_7_cdna	C	T	0	1	Somatic
COLO-829	TATDN1_7_cdna	C	T	0.5	0.5	N/A
TB385	TATDN1_7_cdna	C	T	0.5	0.5	N/A
130T	TLR4_R289Q	G	A	0.508	0.492	Somatic
C084	TLR4_R289Q	G	A	0.558	0.442	Somatic
D41	TLR4_R289Q	G	A	0	1	Somatic
113T	TP53_R213X	G	A	0	1	Somatic
79T	TP53_R213X	G	A	0	1	Somatic
D03	TP53_R213X	G	A	0	1	Somatic
D23	TP53_R213X	G	A	0	1	Somatic
D41	TP53_R213X	G	A	0	1	Somatic
IPC298	TP53_R213X	G	A	0	1	N/A
MB104	TP53_R213X	G	A	0.803	0.197	Somatic
NM176	TP53_R213X	G	A	0	1	N/A
D35	TRHDE_F871F	C	T	0	1	Somatic
MB298	TRHDE_F871F	C	T	0.687	0.313	Somatic
MB87	TRHDE_F871F	C	T	0.683	0.317	Somatic
MM426	TRHDE_F871F	C	T	0.471	0.529	N/A
39T	TRIM58_G467E	G	A	0.644	0.356	Somatic
1T	TTN_R5105Q	C	T	0.425	0.575	Somatic
A04	TTN_R5105Q	C	T	0.286	0.714	Somatic
A15	TTN_R5105Q	C	T	0.317	0.683	Somatic
D24	TTN_R5105Q	C	T	0.51	0.49	Somatic
D41	TTN_R5105Q	C	T	0.552	0.448	Somatic
D64	TTN_R5105Q	C	T	0.294	0.706	Somatic
MEL JUSO	TTN_R5105Q	C	T	0.435	0.565	N/A
39T	UMPS_22_cdna	G	A	0.584	0.416	Somatic
C021	UMPS_22_cdna	G	A	0.457	0.543	Somatic
C022	UMPS_22_cdna	G	A	0.7	0.3	Somatic
C084	UMPS_22_cdna	G	A	0.502	0.498	Somatic
C108	UMPS_22_cdna	G	A	0.5	0.5	N/A
D41	UMPS_22_cdna	G	A	0	1	Somatic
IgR3-GM	UMPS_22_cdna	G	A	0.454	0.546	N/A
IPC298	UMPS_22_cdna	G	A	0.549	0.451	N/A
MM426	UMPS_22_cdna	G	A	0.473	0.527	N/A
MM636	UMPS_22_cdna	G	A	0.729	0.271	Somatic
NM11743	UMPS_22_cdna	G	A	0.681	0.319	N/A
SKMEL5	UMPS_22_cdna	G	A	0.362	0.638	N/A
TB12	UMPS_22_cdna	G	A	0.733	0.267	N/A
TB120	UMPS_22_cdna	G	A	0.624	0.376	N/A
TB148	UMPS_22_cdna	G	A	0.734	0.266	N/A
TB175	UMPS_22_cdna	G	A	0.847	0.153	N/A
TB192	UMPS_22_cdna	G	A	0.557	0.443	N/A
TB236	UMPS_22_cdna	G	A	0.841	0.159	N/A
TB340	UMPS_22_cdna	G	A	0.54	0.46	N/A
TB66	UMPS_22_cdna	G	A	0.8	0.2	N/A

## Sheet: Supp Table 7
Supplementary Table 7: Other samples of different tumour type screened for RPS27
Other tumour types tested (RPS27 variant only)
All came up as WT
Name	Source
BT474	Human Breast Ductal Carcinoma
MCF7	Human Breast Adenocarcinoma
MDAMB231	Human Breast Adenocarcinoma
SKBR3	Human Breast Adenocarcinoma
T47D	Human Breast Ductal Carcinoma
Co 115	Colon carcinoma
HT29	Colon Adenocarcinoma
LIM 1899	Colon Cancer
LIM 2405	Colon Cancer
SW48	Colorectal cancer: adenocarcinoma
T45	Glioma
T46	Glioma
T50	Glioma
U118	Glioma
LN-18	Glioma
CaOv-3	Ovarian Papillary Adenocarcinoma
OAW28+53	From ascites of patient with ovarian cys
OVCAR-3	Ovarian Adenocarcinoma
PE04	Ovarian Adenocarcinoma
Du145	Human Prostate Carcinoma
LNCAP	Human Prostate Carcinoma
PC-3	Human prostate carcinoma
BxPC-3	Pancreatic Adenocarcinoma
ALVA-41	Human Prostate Carcinoma
22RV1	Human Prostate Carcinoma
Caki-1	Renal Cell Carcinoma
Caki-2	Renal Cell Carcinoma
786-O	Renal Cell Adenocarcinoma
SN12K-1	Renal Cell Carcinoma
SW839	Renal Cell Adenocarcinoma
PANC-1	Pancreatic Carcinoma of ductal o
CAPAN-1	Pancreatic Adenocarcinoma
CAPAN-2	Pancreatic Adenocarcinoma
PL45	Pancreatic Adenocarcinoma of duc
